# Supplementary material for: Patient characteristics and pharmacologic treatment patterns in antifibrotic-treated patients with fibrosing interstitial lung diseases: real-world results from a claims database
Source: BMC Pulm Med. 2025 May 22;25:253. doi: 10.1186/s12890-025-03713-x (PMC12096679; doi:10.1186/s12890-025-03713-x)
Supplement: Supplementary file 1 — Supplementary Material 1 [file 12890_2025_3713_MOESM1_ESM.xlsx]

## Sheet: Table S1
Table S1 - Information of the code to define fibrosing ILD.
Disease	ICD-10 code	Disease code	ILD clinical diagnosis
Postinflammatory pulmonary fibrosis*	J84.1	8845640	Unclassifiable*
Usual interstitial pneumonia*	J84.1	5168008	Unclassifiable*
Idiopathic interstitial pneumonia*	J84.1	5168009	Unclassifiable*
Diffuse interstitial pneumonia*	J84.1	5150001	Unclassifiable*
Diffuse alveolar damage*	J84.1	8845731	Unclassifiable*
Idiopathic pulmonary fibrosis*	J84.1	5163005	IPF*
Pulmonary fibrosis*	J84.1	5150011	IPF*
Combined pulmonary fibrosis and emphysema*	J84.1	8849927	IPF*
Idiopathic nonspecific interstitial pneumonia*	J84.1	8850547	iNSIP*
Nonspecific interstitial pneumonia*	J84.1	8845727	iNSIP*
Acute interstitial pneumonia*	J84.1	1363003	Other ILDs*
Respiratory bronchiolitis-associated interstitial lung disease*	J84.1	8845663	Other ILDs*
Cryptogenic organizing pneumonia*	J84.1	8845714	Other ILDs*
Desquamative interstitial pneumonia*	J84.1	8845719	Other ILDs*
Lymphocytic interstitial pneumonia*	J84.1	5168010	Other ILDs*
Interstitial pneumonia*	J84.9	4860015	Unclassifiable*
Interstitial lung disease*	J84.9	5168003	Unclassifiable*
Respiratory disorder in dermatosclerosis	M348	8844510	SSc-ILD
Respiratory disorder complicated by granulomatosis with polyangiitis	M313/J99.1	8848382	Other CTD-ILD
Lupus pneumonia	M321/J99.1	8844341	SLE-ILD
Systemic lupus erythematosus interstitial pneumonia	M321/J99.1	8848278	SLE-ILD
Respiratory disorder in systemic lupus erythematosus	M321/J99.1	8836513	SLE-ILD
Interstitial pneumonia in juvenile dermatomyositis	M330/J99.1	8848267	PM/DM-ILD
Interstitial pneumonia in dermatomyositis	M331/J99.1	8848302	PM/DM-ILD
Respiratory disorder in dermatomyositis	M331/J99.1	8839362	PM/DM-ILD
interstitial pneumonia in polymyositis	M332/J99.1	8848283	PM/DM-ILD
Respiratory disorder in polymyositis	M332/J99.1	8837013	PM/DM-ILD
Respiratory disorder in Sjögren’s syndrome	M350/J99.1	8834158	Sjögren-ILD
Interstitial pneumonia due to collagen disease*	M351/J99.1	8848245	Other CTD-ILD*
Rheumatoid lung disease*	M0510/J99.0	8840951	Other CTD-ILD*
Rheumatoid arthritis interstitial pneumonia	M0510/J99.0	8847737	RA-ILD
*If patients have no underlying disease codes, they will be classified to unclassifiable IIPs, IPF, other IIPs and other CTD‑ILD, respectively.
CTD, connective tissue disease; IIP, idiopathic interstitial pneumonias; ILD, interstitial lung disease; iNSIP, idiopathic nonspecific interstitial pneumonia; IPF, idiopathic pulmonary fibrosis; PM/DM, polymyositis/dermatomyositis; RA, rheumatoid arthritis; SLE, systemic lupus erythematosus; SSc, systemic sclerosis.

## Sheet: Table S2
Table S2 - Definition of variables.
Variable	Data extraction period	Details	ICD codes	Generic names/ATC or billing codes
Sex	Index date	Male/female
Age	Index date	Age (years) at index date
Comorbidity and medical history	6 months before the index date (included)	Major adverse cardiovascular events	I20–25, I50, I60, I61, I63
		Gastro-esophageal reflux disease	K21
		Obstructive sleep apnoea syndrome	G473
		Chronic obstructive pulmonary disease	J41–44
		Lung cancer	C34
		Pulmonary hypertension	I27
		Liver Dysfunction	B15, B16, B17, B18, B19, K70, K71, K72, K73, K74, K75, K76, K77
		CKD	N18
		Diabetes	E10, E11, E12, E13, E14
		Hypertension	I10–I13, I15
		Hyperlipedemia	E78.0–E78.5
		CPI	A15, A16, A17, A18, A19, A31.0, B37.1, B38.0, B38.1, B38.2, B39.0, B39.1, B39.2, B40.0, B40.1, B40.2, B41.0, B42.0, B44.0, B44.1, B45.0, B46.0, J17.2
		TB	A15, A16, A17, A18, A19
		Nontuberculous mycobacteria	A31.0
		Pulmonary mycosis	B37.1, B38.0, B38.1, B38.2, B39.0, B39.1, B39.2, B40.0, B40.1, B40.2, B41.0, B42.0, B44.0, B44.1, B45.0, B46.0, J17.2
		Pulmonary aspergillus	B44.0, B44.1
Underlying clinical ILD diagnosis in patients with PPF	6 months before the index date (included)	ILD (HP, Exposure-related ILD, iNSIP, Unclassifiable IIP, Sarcoidosis, RA-ILD, SSc-ILD, MCTD-ILD, SLE-ILD, PM/DM-ILD, Sjögren ILD, Other autoimmune ILD, Other ILD, Unknown)	See Table S3
Drugs for ILD treatment at the time of initiation of antifibrotic treatment	2 weeks before and after the index date for oral drugs and 2 months before and after the index date for injectable drugs (included)	Oral and IV glucocorticoids		H02A2 excluding fludrocortisone (oral drugs only) and H02A1 (intravenous injectable drugs only; excluding intramuscular, intraarticular and intradermal injection)
		Oral and IV cyclophosphamide		Cyclophosphamide (oral and intravenous injectable drugs only)
		Oral Ciclosporin		Ciclosporin (oral drugs only)
		Azathioprine		Azathioprine
		Oral tacrolimus		Tacrolimus (oral drugs only)
		Mycophenolate		Mycophenolate
		Mizoribine		Mizoribine
		Oral and subcutaneous injectable methotrexate		Methotrexate (oral and subcutaneous injectable drugs only, excluding methotrexates approved only for cancer treatment)
		TNF inhibitors		Infliximab, adalimumab, golimumab, certolizumab pegol, etanercept, ozoralizumab
		IL-5 inhibitor		Mepolizumab
		IL-6 inhibitors		Tocilizumab, sarilumab
		B cell targeting therapies		Rituximab, belimumab
		T cell targeting therapies		Abatacept
		JAK inhibitors		Tofacitinib, baricitinib, peficitinib, upadacitinib, filgotinib
		IV immunoglobulin		Polyethylene glycol-treated human normal immunoglobulin, freeze-dried sulfonated human normal immunoglobulin, freeze-dried polyethylene glycol-treated human normal immunoglobulin (IV immunoglobulins approved for CTDs)
		N-acetylcysteine		Acetylcysteine
		Pirfenidone		Pirfenidone
		Nintedanib		Nintedanib
Management	6 months before the index date (included)	Home oxygen therapy		114003710
		Oxygen inhalation (palliative care)		140005610
		Opioid use (palliative care)		N02A0 (excluding methadone, buprenorphine, naloxone combinations, transdermal patches, sublingual agents, transmucosal agents, and suppositories)
		Plasma exchange therapy		140008210
		Endotoxin absorption therapy		140061610
Smoking Experience*	6 months before the index date (included)	Smoking experience (cigarettes per day x years; average; 0, >0–200,>200–400,>400–600, >600–800, >800–1,000, >1,000)
Clinical characteristics*	6 months before the index date (included)	Height (cm)
		Body weight (kg)
		BMI (kg/m2)
Laboratory test results*	6 months before the index date (included)	KL-6 (U/mL)
		LDH (U/L)
		CRP (mg/dL)
		Neutrophil count (%)
		WBC count (%)
		Monocyte count (%)
		Lymphocyte count (%)
		Neutrophil to lymphocyte ratio
*If patients had multiple measurements and data, the measurement before and nearest to the index date was used. BMI, body mass index; CKD, chronic kidney disease; COPD, chronic obstructive pulmonary disease; CPI, chronic pulmonary infection; CRP, C-reactive protein; GERD, gastroesophageal reflux disease; HOT; home oxygen therapy; HP, hypersensitivity pneumonitis; IIP, idiopathic interstitial pneu…

## Sheet: Table S3
Table S3 - Information of the code to define the underlying diseases.
Underlying disease	ICD-10 code or disease code	ICD-10/disease codes for fibrosing ILDs linked with underlying diseases	ILD Clinical Diagnosis
Sarcoidosis	D86.0, D86.1, D86.3, D86.8, D86.9	J84.1, J84.9	Sarcoidosis
HP	J67.0, J67.1, J67.2, J67.3, J67.4, J67.5, J67.6, J67.7, J67.8, J67.9	J84.1, J84.9	HP
Pulmonary alveolar proteinosis	J84.0	J84.1, J84.9	Other-ILD
Exposure-related ILD (excluding HP)	J60, J61, J62.8, J63.0, J63.1, J63.2, J63.3, J63.4, J63.5, J64, J65, J66.0, J66.1, J68.0, J68.4, J70.1, J70.3, J70.4, J70.8	J84.1, J84.9	Exposure‑related ILD
Rheumatoid arthritis	M05.0, M05.1, M05.2, M05.3, M05.8, M05.9, M06.0, M06.2, M06.3, M06.4, M06.8, M06.9	J84.1, J84.9, 8840951, 8848245	RA-ILD
Systemic lupus erythematosus	M32.1, M32.9	J84.1, J84.9, 8840951, 8848245	SLE-ILD
Polymyositis/dermatomyositis	M33.0, M33.1, M33.2, M33.9	J84.1, J84.9, 8840951, 8848245	PM/DM-ILD
Systemic sclerosis	M34.0, M34.1, M34.8, M34.9	J84.1, J84.9, 8840951, 8848245	SSc-ILD
Sjögren's syndrome	M35.0	J84.1, J84.9, 8840951, 8848245	Sjögren ILD
Mixed connective tissue disease	7109008	J84.1, J84.9, 8840951, 8848245	MCTD-ILD
Other connective tissue diseases	8841317, 8850417, 8848245, M30.1, M31.3, M31.7	J84.1, J84.9, 8840951, 8848245	Other CTD-ILD
CTD, connective tissue disease; HP, hypersensitivity pneumonitis; ICD, International Classification of Diseases and Related Health Problems; ILD, interstitial lung disease; PM/DM, polymyositis/dermatomyositis; RA, rheumatoid arthritis; SLE, systemic lupus erythematosus; SSc, systemic sclerosis.

## Sheet: Table S4
Table S4 - Patient baseline characteristics of patients by underlying disease in patients with PPF
	Exposure-Related ILD		HP		MCTD-ILD		Other Autoimmune ILD		Other ILD		PM/DM ILD		RA-ILD		SLE-ILD		SSc-ILD		Sarcoidosis		Sjögren ILD		Unclassifiable IIP		iNSIP
	Nintedanib users	Users of other drugs for ILD treatment	Nintedanib users	Users of other drugs for ILD treatment	Nintedanib users	Users of other drugs for ILD treatment	Nintedanib users	Users of other drugs for ILD treatment	Nintedanib users	Users of other drugs for ILD treatment	Nintedanib users	Users of other drugs for ILD treatment	Nintedanib users	Users of other drugs for ILD treatment	Nintedanib users	Users of other drugs for ILD treatment	Nintedanib users	Users of other drugs for ILD treatment	Nintedanib users	Users of other drugs for ILD treatment	Nintedanib users	Users of other drugs for ILD treatment	Nintedanib users	Users of other drugs for ILD treatment	Nintedanib users	Users of other drugs for ILD treatment
Total number of patients	50 (100%)	332 (100%)	152 (100%)	297 (100%)	59 (100%)	117 (100%)	301 (100%)	806 (100%)	64 (100%)	2,453 (100%)	427 (100%)	824 (100%)	114 (100%)	291 (100%)	223 (100%)	492 (100%)	524 (100%)	599 (100%)	52 (100%)	270 (100%)	213 (100%)	678 (100%)	2,577 (100%)	12,480 (100%)	64 (100%)	294 (100%)
Sex, n (%)
Male	38 (76.0%)	253 (76.2%)	96 (63.2%)	183 (61.6%)	13 (22.0%)	26 (22.2%)	147 (48.8%)	375 (46.5%)	46 (71.9%)	1,605 (65.4%)	192 (45.0%)	349 (42.4%)	60 (52.6%)	139 (47.8%)	80 (35.9%)	157 (31.9%)	143 (27.3%)	141 (23.5%)	30 (57.7%)	148 (54.8%)	56 (26.3%)	163 (24.0%)	1,887 (73.2%)	8,326 (66.7%)	36 (56.3%)	172 (58.5%)
Female	12 (24.0%)	79 (23.8%)	56 (36.8%)	114 (38.4%)	46 (78.0%)	91 (77.8%)	154 (51.2%)	431 (53.5%)	18 (28.1%)	848 (34.6%)	235 (55.0%)	475 (57.7%)	54 (47.4%)	152 (52.2%)	143 (64.1%)	335 (68.1%)	381 (72.7%)	458 (76.5%)	22 (42.3%)	122 (45.2%)	157 (73.7%)	515 (76.0%)	690 (26.8%)	4,154 (33.3%)	28 (43.8%)	122 (41.5%)
Age at index date, years
N	50	332	152	297	59	117	301	806	64	2,453	427	824	114	291	223	492	524	599	52	270	213	678	2,577	12,480	64	294
Mean (SD)	72.84 (8.72)	75.5 (8.8)	72.6 (7.7)	73.3 (10.3)	62.2 (12.657)	64.7 (15.2)	70.5 (10.2)	73.1 (11.6)	71.9 (9.4)	75.4 (10.9)	66.4 (12.0)	69.0 (12.5)	72.6 (7.6)	74.0 (10.1)	66.3 (12.4)	65.6 (14.5)	66.1 (11.6)	68.9 (12.1)	70.73 (8.5)	69.7 (10.9)	68.7 (10.3)	69.2 (12.7)	73.9 (7.3)	74.8 (10.3)	72.8 (7.4)	75.9 (9.8)
Median (Q1–Q3)	72.50 (68.25-80)	76 (71-81)	73 (68-79)	75 (68-80)	63 (52-71)	70 (54-75)	72 (66-77)	75 (68-81)	74 (67-78)	77 (70-83)	69 (59-75)	71 (62-78)	73.5 (69-77)	76 (68-81)	70 (59-75)	69 (56-76)	69 (59-74)	71 (63-78)	73 (65-77.3)	72 (64-77)	71 (64-76)	71 (63-78)	74 (70-79)	76 (70-82)	73 (69.5-78)	77 (72-83)
Min–Max	42-86	35-98	50-90	21-97	36-86	24-90	24-88	21-98	37-86	23-100	24-92	24-96	49-87	45-94	26-89	21-95	24-90	21-93	48-84	21-89	35-86	22-98	42-94	20-103	46-86	33-99
Age groups, n (%)
18–39 years		1 (0.30%)		3 (1.0%)	2 (3.4%)	8 (6.8%)	5 (1.7%)	16 (2.0%)	1 (1.6%)	24 (0.98%)	12 (2.8%)	22 (2.7%)			9 (4.0%)	27 (5.5%)	13 (2.5%)	13 (2.2%)		7 (2.6%)	2 (0.94%)	15 (2.2%)		111 (0.89%)		3 (1.0%)
40–49 years	1 (2.0%)	4 (1.2%)		3 (1.0%)	9 (15.3%)	16 (13.7%)	6 (2.0%)	17 (2.1%)		53 (2.2%)	39 (9.1%)	47 (5.7%)	2 (1.8%)	7 (2.4%)	15 (6.7%)	53 (10.8%)	35 (6.7%)	36 (6.0%)	2 (3.9%)	6 (2.2%)	12 (5.6%)	47 (6.9%)	12 (0.47%)	224 (1.8%)	1 (1.6%)	4 (1.4%)
50–59 years	2 (4.0%)	10 (3.0%)	7 (4.6%)	19 (6.4%)	12 (20.3%)	12 (10.3%)	24 (8.0%)	60 (7.4%)	5 (7.8%)	124 (5.1%)	57 (13.4%)	93 (11.3%)	2 (1.8%)	20 (6.9%)	34 (15.3%)	68 (13.8%)	90 (17.2%)	74 (12.4%)	4 (7.7%)	32 (11.9%)	24 (11.3%)	82 (12.1%)	92 (3.6%)	587 (4.7%)	2 (3.1%)	9 (3.1%)
60–69 years	12 (24.0%)	52 (15.7%)	44 (29.0%)	57 (19.2%)	12 (20.3%)	22 (18.8%)	75 (24.9%)	144 (17.9%)	16 (25.0%)	354 (14.4%)	114 (26.7%)	190 (23.1%)	26 (22.8%)	52 (17.9%)	53 (23.8%)	106 (21.5%)	136 (26.0%)	140 (23.4%)	12 (23.1%)	67 (24.8%)	49 (23%)	146 (21.5%)	483 (18.7%)	1,937 (15.5%)	13 (20.3%)	34 (11.6%)
70–79 years	21 (42.0%)	145 (43.7%)	69 (45.4%)	137 (46.1%)	20 (33.9%)	40 (34.2%)	149 (49.5%)	316 (39.2%)	29 (45.3%)	940 (38.3%)	161 (37.7%)	309 (37.5%)	64 (56.1%)	118 (40.6%)	90 (40.4%)	163 (33.1%)	202 (38.6%)	224 (37.4%)	26 (50.0%)	113 (41.9%)	106 (49.8%)	242 (35.7%)	1,456 (56.5%)	5,370 (43.0%)	38 (59.4%)	129 (43.9%)
≥ 80 years	14 (28.0%)	120 (36.1%)	32 (21.1%)	78 (26.3%)	4 (6.8%)	19 (16.2%)	42 (14.0%)	253 (31.4%)	13 (20.3%)	958 (39.1%)	44 (10.3%)	163 (19.8%)	20 (17.5%)	94 (32.3%)	22 (9.9%)	75 (15.2%)	48 (9.2%)	112 (18.7%)	8 (15.4%)	45 (16.7%)	20 (9.4%)	146 (21.5%)	534 (20.7%)	4,251 (34.1%)	10 (15.6%)	115 (39.1%)
Baseline comorbidities, n (%)
Major adverse cardiovascular events	19 (38.0%)	154 (46.4%)	40 (26.3%)	98 (33%)	30 (50.9%)	69 (59.0%)	129 (42.9%)	305 (37.8%)	21 (32.8%)	927 (37.8%)	151 (35.4%)	261 (31.7%)	36 (31.6%)	79 (27.2%)	110 (49.3%)	234 (47.6%)	227 (43.3%)	309 (51.6%)	23 (44.2%)	138 (51.1%)	95 (44.6%)	284 (41.9%)	744 (28.9%)	4,738 (38.0%)	17 (26.6%)	108 (36.7%)
Gastro-esophageal reflux disease	32 (64.0%)	200 (60.2%)	83 (54.6%)	176 (59.3%)	41 (69.5%)	72 (61.5%)	213 (70.8%)	430 (53.4%)	42 (65.6%)	1,349 (55.0%)	299 (70.0%)	445 (54.0%)	79 (69.3%)	128 (44.0%)	167 (74.9%)	260 (52.9%)	330 (63.0%)	354 (59.1%)	29 (55.8%)	137 (50.7%)	145 (68.1%)	361 (53.2%)	1,141 (44.3%)	6,254 (50.1%)	42 (65.6%)	159 (54.1%)
Obstructive sleep apnoea syndrome		4 (1.2%)	1 (0.66%)	6 (2.0%)		3 (2.6%)	2 (0.66%)	16 (2.0%)		32 (1.3%)	4 (0.94%)	8 (0.97%)	3 (2.6%)	5 (1.7%)	3 (1.4%)	6 (1.2%)	3 (0.57%)	6 (1.0%)		7 (2.6%)	2 (0.94%)	11 (1.6%)	51 (2.0%)	191 (1.5%)	2 (3.1%)	3 (1.0%)
Chronic obstructive pulmonary disease	17 (34.0%)	114 (34.3%)	61 (40.1%)	86 (29.0%)	12 (20.3%)	15 (12.8%)	117 (38.9%)	177 (22.0%)	26 (40.6%)	560 (22.8%)	145 (34.0%)	147 (17.8%)	59 (51.8%)	75 (25.8%)	79 (35.4%)	83 (16.9%)	159 (30.3%)	110 (18.4%)	22 (42.3%)	88 (32.6%)	86 (40.4%)	126 (18.6%)	996 (38.7%)	3,839 (30.8%)	23 (35.9%)	91 (31.0%)
Lung cancer	7 (14.0%)	95 (28.6%)	9 (5.9%)	18 (6.1%)		6 (5.1%)	13 (4.3%)	49 (6.1%)	4 (6.3%)	239 (9.7%)	20 (4.7%)	65 (7.9%)	7 (6.1%)	14 (4.8%)	2 (0.90%)	39 (7.9%)	15 (2.9%)	40 (6.7%)	5 (9.6%)	44 (16.3%)	3 (1.4%)	47 (6.9%)	258 (10.0%)	2,624 (21.0%)	4 (6.3%)	34 (11.6%)
Pulmonary hypertension	3 (6.0%)	4 (1.2%)	3 (2.0%)	4 (1.4%)	15 (25.4%)	17 (14.5%)	34 (11.3%)	28 (3.5%)	4 (6.3%)	18 (0.73%)	25 (5.9%)	23 (2.8%)	7 (6.1%)	5 (1.7%)	40 (17.9%)	43 (8.7%)	124 (23.7%)	115 (19.2%)	2 (3.9%)	4 (1.5%)	36 (16.9%)	35 (5.2%)	59 (2.3%)	188 (1.5%)		7 (2.4%)
Liver Dysfunction	8 (16.0%)	77 (23.2%)	28 (18.4%)	40 (13.5%)	11 (18.6%)	29 (24.8%)	71 (23.6%)	171 (21.2%)	9 (14.1%)	378 (15.4%)	104 (24.4%)	142 (17.2%)	39 (34.2%)	32 (11.0%)	68 (30.5%)	153 (31.1%)	112 (21.4%)	157 (26.2%)	4 (7.7%)	47 (17.4%)	61 (28.6%)	189 (27.9%)	435 (16.9%)	2,507 (20.1%)	13 (20.3%)	46 (15.7%)
Chronic Kidney Disease	2 (4.0%)	26 (7.8%)	9 (5.9%)	18 (6.1%)	2 (3.4%)	9 (7.7%)	18 (6.0%)	91 (11.3%)	6 (9.4%)	235 (9.6%)	27 (6.3%)	32 (3.9%)	7 (6.1%)	21 (7.2%)	16 (7.2%)	55 (11.2%)	27 (5.2%)	42 (7.0%)	3 (5.8%)	37 (13.7%)	10 (4.7%)	64 (9.4%)	107 (4.2%)	998 (8.0%)	4 (6.3%)	19 (6.5%)
Diabetes	21 (42.0%)	158 (47.6%)	87 (57.2%)	122 (41.1%)	25 (42.4%)	51 (43.6%)	165 (54.8%)	345 (42.8%)	36 (56.3%)	956 (39.0%)	268 (62.8%)	352 (42.7%)	67 (58.8%)	106 (36.4%)	127 (57.0%)	249 (50.6%)	198 (37.8%)	222 (37.1%)	30 (57.7%)	128 (47.4%)	111 (52.1%)	285 (42.0%)	989 (38.4%)	5,237 (42.0%)	27 (42.2%)	130 (44.2%)
Hypertension	24 (48.0%)	203 (61.1%)	59 (38.8%)	147 (49.5%)	33 (55.9%)	54 (46.2%)	159 (52.8%)	371 (46.0%)	31 (48.4%)	1,199 (48.9%)	176 (41.2%)	301 (36.5%)	55 (48.3%)	109 (37.5%)	114 (51.1%)	200 (40.7%)	228 (43.5%)	266 (44.4%)	21 (40.4%)	133 (49.3%)	106 (49.8%)	260 (38.4%)	960 (37.3%)	5,961 (47.8%)	26 (40.6%)	148 (50.3%)
Hyperlipidemia	14 (28.0%)	111 (33.4%)	57 (37.5%)	90 (30.3%)	20 (33.9%)	37 (31.62%)	126 (41.9%)	262 (32.5%)	30 (46.9%)	700 (28.5%)	178 (41.7%)	215 (26.1%)	47 (41.2%)	66 (22.7%)	93 (41.7%)	158 (32.1%)	178 (34.07%)	195 (32.6%)	16 (30.8%)	100 (37.0%)	94 (44.1%)	205 (30.2%)	711 (27.6%)	3,849 (30.8%)	15 (23.4%)	87 (29.6%)
Chronic Pulmonary Infection	4 (8.0%)	17 (5.1%)	9 (5.9%)	10 (3.4%)	5 (8.5%)	9 (7.7%)	22 (7.3%)	59 (7.3%)	4 (6.3%)	122 (5.0%)	20 (4.7%)	37 (4.5%)	10 (8.8%)	19 (6.5%)	13 (5.8%)	45 (9.2%)	27 (5.2%)	26 (4.3%)	2 (3.85%)	24 (8.9%)	12 (5.6%)	47 (6.9%)	103 (4.0%)	503 (4.0%)	3 (4.7%)	7 (2.4%)
Tuberculosis	2 (4.0%)	8 (2.4%)	6 (4.0%)	2 (0.67%)	3 (5.1%)	6 (5.1%)	7 (2.3%)	30 (3.7%)	1 (1.6%)	42 (1.7%)	8 (1.9%)	21 (2.6%)	8 (7.0%)	11 (3.8%)	7 (3.1%)	30 (6.1%)	16 (3.1%)	17 (2.8%)	1 (1.9%)	12 (4.4%)	6 (2.8%)	23 (3.4%)	36 (1.4%)	207 (1.7%)	1 (1.6%)	3 (1.0%)
Non Tuberculosis Mycobacteria		2 (0.60%)	1 (0.66%)	2 (0.67%)	2 (3.4%)	1 (0.85%)	6 (2.0%)	15 (1.9%)	1 (1.6%)	47 (1.9%)	5 (1.2%)	14 (1.7%)	1 (0.88%)	5 (1.7%)		8 (1.6%)	5 (0.95%)	4 (0.67%)		9 (3.3%)	1 (0.47%)	14 (2.1%)	28 (1.1%)	144 (1.2%)	2 (3.1%)	2 (0.68%)
Pulmonary Mycosis	2 (4.0%)	7 (2.1%)	2 (1.3%)	6 (2.0%)		3 (2.6%)	10 (3.3%)	17 (2.1%)	2 (3.1%)	39 (1.6%)	7 (1.6%)	8 (1.0%)	1 (0.88%)	5 (1.7%)	6 (2.7%)	11 (2.2%)	7 (1.3%)	8 (1.3%)	1 (1.9%)	5 (1.9%)	5 (2.4%)	13 (1.9%)	42 (1.6%)	180 (1.4%)		3 (1.0%)
Pulmonary Aspergillus	2 (4.0%)	7 (2.1%)	2 (1.3%)	6 (2.0%)		3 (2.6%)	9 (3.0%)	16 (2.0%)	2 (3.1%)	36 (1.5%)	7 (1.6%)	4 (0.49%)	1 (0.88%)	5 (1.7%)	5 (2.2%)	7 (1.4%)	7 (1.3%)	6 (1%)	1 (1.9%)	5 (1.9%)	5 (2.4%)	9 (1.3%)	38 (1.5%)	170 (1.4%)		3 (1.0%)
ILD clinical diagnosis, n (%)
Exposure-related ILD (excluding HP)	50 (100%)	332 (100%)
HP			152 (100%)	297 (100%)
MCTD-ILD					59 (100%)	117 (100%)
Other autoimmune ILD							301 (100%)	806 (100%)
Other ILD									64 (100%)	2,453 (100%)
PM/DM-ILD											427 (100%)	824 (100%)
RA-ILD													114 (100%)	291 (100%)
SLE-ILD															223 (100%)	492 (100%)
SSc-ILD																	524 (100%)	599 (100%)
Sarcoidosis																			52 (100%)	270 (100%)
Sjögren ILD																					213 (100%)	678 (100%)
Unclassifiable IIP																							2,577 (100%)	12,480 (100%)
iNSIP																									64 (100%)	294 (100%)
Unknown
Baseline drugs, n (%)
Oral & IV glucocorticoids	30 (60.0%)	327 (98.5%)	96 (63.2%)	295 (99.3%)	43 (72.9%)	104 (88.9%)	216 (71.8%)	754 (93.6%)	45 (70.3%)	2,435 (99.3%)	327 (76.6%)	773 (93.8%)	80 (70.2%)	241 (82.8%)	165 (74.0%)	384 (78.1%)	281 (53.6%)	476 (79.5%)	26 (50.0%)	263 (97.4%)	132 (62.0%)	559 (82.5%)	923 (35.8%)	11,751 (94.2%)	38 (59.4%)	287 (97.6%)
Cyclophosphamide	1 (2.0%)		1 (0.66%)		3 (5.1%)	2 (1.7%)	23 (7.6%)	9 (1.1%)	1 (1.6%)	4 (0.16%)	23 (5.4%)	9 (1.1%)	4 (3.5%)		11 (4.9%)	5 (1.0%)	33 (6.3%)	22 (3.7%)	1 (1.9%)	3 (1.1%)	8 (3.8%)	11 (1.6%)	17 (0.66%)	76 (0.61%)		1 (0.34%)
Azathioprine	1 (2.0%)		4 (2.6%)	2 (0.67%)	4 (6.8%)	1 (0.85%)	39 (13.0%)	17 (2.1%)		1 (0.04%)	30 (7.0%)	17 (2.1%)	4 (3.5%)	3 (1.0%)	13 (5.8%)	10 (2.0%)	40 (7.6%)	15 (2.5%)	2 (3.9%)		12 (5.6%)	6 (0.88%)	16 (0.62%)	25 (0.20%)	2 (3.1%)
Oral ciclosporin			10 (6.6%)	3 (1.0%)	3 (5.1%)		13 (4.3%)	7 (0.87%)	3 (4.7%)	3 (0.12%)	34 (8.0%)	14 (1.7%)	4 (3.5%)		7 (3.1%)	1 (0.20%)	15 (2.9%)	5 (0.83%)	2 (3.9%)	2 (0.74%)	12 (5.6%)	5 (0.74%)	61 (2.4%)	51 (0.41%)	5 (7.8%)	3 (1.0%)
Oral tacrolimus	2 (4.0%)	1 (0.30%)	9 (5.9%)	5 (1.7%)	17 (28.8%)	7 (6.0%)	44 (14.6%)	47 (5.8%)	5 (7.8%)	20 (0.82%)	210 (49.2%)	179 (21.7%)	50 (43.9%)	38 (13.1%)	55 (24.7%)	35 (7.1%)	50 (9.5%)	27 (4.5%)	3 (5.8%)	2 (0.74%)	37 (17.4%)	45 (6.6%)	90 (3.5%)	300 (2.4%)	5 (7.8%)	9 (3.1%)
Mycophenolate	1 (2.0%)	1 (0.30%)	3 (2.0%)	1 (0.34%)	10 (17.0%)	4 (3.4%)	27 (9.0%)	10 (1.2%)	1 (1.6%)	1 (0.04%)	59 (13.8%)	10 (1.2%)	1 (0.88%)		114 (51.1%)	67 (13.6%)	94 (17.9%)	65 (10.9%)	2 (3.9%)		18 (8.5%)	15 (2.2%)	2 (0.08%)	9 (0.07%)	1 (1.6%)
Mizoribine							4 (1.3%)	5 (0.62%)		1 (0.04%)	1 (0.23%)	1 (0.12%)	3 (2.6%)		6 (2.7%)	2 (0.41%)	5 (0.95%)	2 (0.33%)			3 (1.4%)	3 (0.44%)	1 (0.04%)	22 (0.18%)
Methotrexate		1 (0.30%)	1 (0.66%)			7 (6.0%)	4 (1.3%)	32 (4.0%)	2 (3.1%)	7 (0.29%)	2 (0.47%)	18 (2.2%)	12 (10.5%)	36 (12.4%)	2 (0.90%)	26 (5.3%)	5 (0.95%)	18 (3.0%)	1 (1.9%)	4 (1.5%)	2 (0.94%)	59 (8.7%)	19 (0.74%)	430 (3.5%)		3 (1.0%)
TNF inhibitors	2 (4.0%)						1 (0.33%)	6 (0.74%)	1 (1.6%)	1 (0.04%)		2 (0.24%)	10 (8.8%)	4 (1.4%)	1 (0.45%)	8 (1.6%)	1 (0.19%)	5 (0.83%)		1 (0.37%)		7 (1.0%)	12 (0.47%)	53 (0.42%)		1 (0.34%)
IL-5 inhibitors								4 (0.50%)			1 (0.23%)													8 (0.06%)
IL-6 inhibitors	1 (2.0%)	2 (0.60%)			2 (3.4%)	1 (0.85%)	7 (2.3%)	3 (0.37%)	1 (1.6%)	4 (0.16%)	5 (1.2%)	4 (0.49%)	8 (7.0%)	1 (0.34%)	5 (2.2%)	6 (1.2%)	26 (5.06%)	11 (1.8%)		1 (0.37%)	5 (2.4%)	7 (1.0%)	20 (0.78%)	51 (0.41%)
B-cell targeting therapies		1 (0.30%)		1 (0.34%)	1 (1.7%)	2 (1.7%)	16 (5.3%)	5 (0.62%)		3 (0.12%)	11 (2.6%)	5 (0.61%)			10 (4.5%)	10 (2.0%)	11 (2.1%)	24 (4.0%)	1 (1.9%)	3 (1.1%)	3 (1.4%)	11 (1.6%)	2 (0.08%)	42 (0.34%)		1 (0.34%)
T-cell targeting therapies	1 (2.0%)	1 (0.30%)					5 (1.7%)				9 (2.1%)	1 (0.12%)	15 (13.2%)	6 (2.1%)	4 (1.8%)	1 (0.20%)	8 (1.5%)	2 (0.33%)		1 (0.37%)	4 (1.9%)	7 (1.0%)	16 (0.62%)	39 (0.31%)		1 (0.34%)
JAK inhibitor						1 (0.85%)	3 (1.0%)	3 (0.37%)	1 (1.6%)	7 (0.29%)	5 (1.2%)	4 (0.49%)	5 (4.4%)	3 (1.0%)	3 (1.4%)	7 (1.4%)	2 (0.38%)	4 (0.67%)				5 (0.74%)	17 (0.66%)	98 (0.79%)	1 (1.6%)	1 (0.34%)
IV immunoglobulin		1 (0.30%)					5 (1.7%)	1 (0.12%)		4 (0.16%)	7 (1.6%)	4 (0.49%)	1 (0.88%)		4 (1.8%)	1 (0.20%)		5 (0.83%)		1 (0.37%)	2 (0.94%)	4 (0.59%)	5 (0.19%)	36 (0.29%)
N-acetylcysteine		1 (0.30%)	1 (0.66%)				1 (0.33%)	1 (0.12%)		16 (0.65%)		1 (0.12%)			1 (0.45%)					2 (0.74%)	1 (0.47%)	1 (0.15%)	6 (0.23%)	61 (0.49%)		2 (0.68%)
Pirfenidone	3 (6.0%)	5 (1.5%)	3 (2.0%)	4 (1.4%)			6 (2.0%)	9 (1.1%)	3 (4.7%)	10 (0.41%)	11 (2.6%)	7 (0.85%)	3 (2.6%)	1 (0.34%)	3 (1.4%)	4 (0.81%)	4 (0.76%)	2 (0.33%)		2 (0.74%)	2 (0.94%)	3 (0.44%)	151 (5.9%)	262 (2.1%)	2 (3.1%)	4 (1.4%)
Nintedanib	50 (100%)	5 (1.5%)	152 (100%)	19 (6.4%)	59 (100%)	4 (3.4%)	301 (100%)	38 (4.7%)	64 (100%)	12 (0.49%)	427 (100%)	28 (3.4%)	114 (100%)	7 (2.4%)	223 (100%)	20 (4.1%)	524 (100%)	67 (11.2%)	52 (100%)	8 (3.0%)	213 (100%)	12 (1.8%)	2,577 (100%)	469 (3.8%)	64 (100%)	6 (2.0%)
Management, n (%)
Oxygen therapy	10 (20.0%)	14 (4.2%)	32 (21.1%)	18 (6.1%)	3 (5.1%)	4 (3.4%)	66 (21.9%)	26 (3.2%)	24 (37.5%)	37 (1.5%)	77 (18.0%)	20 (2.4%)	22 (19.3%)	8 (2.8%)	41 (18.4%)	11 (2.2%)	58 (11.1%)	22 (3.7%)	12 (23.1%)	11 (4.1%)	31 (14.6%)	16 (2.4%)	457 (17.7%)	626 (5.0%)	13 (20.3%)	13 (4.4%)
Oxygen inhalation (palliative care)	21 (42.0%)	175 (52.7%)	43 (28.3%)	172 (57.9%)	4 (6.8%)	23 (19.7%)	76 (25.3%)	268 (33.3%)	32 (50.0%)	1,457 (59.4%)	82 (19.2%)	243 (29.5%)	36 (31.6%)	118 (40.6%)	24 (10.8%)	94 (19.1%)	63 (12.0%)	146 (24.4%)	14 (26.9%)	112 (41.5%)	29 (13.6%)	140 (20.7%)	636 (24.7%)	5,186 (41.6%)	25 (39.1%)	167 (56.8%)
Opioid use (palliative care)	4 (8.0%)	42 (12.7%)	6 (4.0%)	30 (10.1%)	1 (1.7%)	4 (3.4%)	8 (2.7%)	48 (6.0%)	4 (6.3%)	164 (6.7%)	11 (2.6%)	43 (5.2%)	4 (3.5%)	9 (3.1%)	3 (1.4%)	24 (4.9%)	11 (2.1%)	28 (4.7%)	2 (3.9%)	21 (7.8%)	1 (0.47%)	29 (4.3%)	79 (3.1%)	822 (6.6%)	1 (1.6%)	32 (10.9%)
Plasma exchange therapy								3 (0.37%)		3 (0.12%)							1 (0.19%)							1 (0.01%)
Endotoxin absorption therapy									1 (1.6%)											1 (0.37%)			1 (0.04%)	2 (0.02%)
Smoking experience
N	22	153	36	89	6	16	59	217	26	862	61	192	27	80	24	92	47	88	13	102	20	97	605	4,529	14	99
Mean (SD)	642.3 (418.8)	922.4 (566.3)	704.6 (533.3)	766.9 (726.2)	1,196.7 (939.3)	697.5 (432.2)	789.8 (440.6)	732.6 (480.2)	649.3 (444.9)	850.3 (591.3)	718 (640.3)	660.2 (484.3)	851.5 (528.4)	808.6 (491.1)	599.3 (425.2)	738.9 (601.3)	664.3 (525.9)	604.5 (427.5)	756.9 (522.2)	805.8 (602.8)	708.3 (545.3)	666.2 (469.1)	848.0 (594.2)	910.8 (609.3)	782.1 (537.5)	814.4 (477.2)
Median (IQR)	500 (310-895)	900 (450-1,200)	600 (322.5-910)	620 (400-900)	700 (595-1,990)	790 (405-915)	800 (500-1,040)	700 (400-960)	560 (310-850)	800 (400-1,100)	580 (360-940)	600 (330-840)	740 (540-1,110)	800 (437.5-1,020)	600 (245-910)	600 (352.5-1,000)	580 (210-1,115)	567.5 (291.3-802.5)	600 (380-1,200)	700 (372.5-1,030)	670 (400-855)	600 (300-940)	760 (450-1,020)	800 (500-1,160)	812.5 (412.5-990)	800 (430-1,075)
Min–Max	100-1,740	20-2,580	30-1,800	30-5,400	400-2,400	50-1,800	20-2,080	10-2,800	30-1,880	1-4,500	6-4,000	3-3,000	15-2,040	45-2,400	16-1,600	16-3,800	14-1,800	16-2,040	94-1,600	20-2,640	20-2,400	5-2,100	4-5,000	1-6,000	15-2,120	50-2,100
Smoking quantity, cigarettes per day x years, n (%)
>0–200	3 (13.6%)	13 (8.5%)	7 (19.4%)	14 (15.7%)		3 (18.8%)	5 (8.5%)	34 (15.7%)	4 (15.4%)	99 (11.5%)	11 (18.0%)	34 (17.7%)	1 (3.7%)	9 (11.3%)	6 (25.0%)	18 (19.6%)	12 (25.5%)	18 (20.5%)	1 (7.7%)	14 (13.7%)	4 (20.0%)	20 (20.6%)	55 (9.1%)	393 (8.7%)	2 (14.3%)	7 (7.1%)
>200–400	5 (22.7%)	24 (15.7%)	7 (19.4%)	13 (14.6%)	1 (16.7%)	1 (6.3%)	7 (11.9%)	25 (11.5%)	7 (26.9%)	124 (14.4%)	11 (18.0%)	32 (16.7%)	5 (18.5%)	11 (13.8%)	2 (8.3%)	12 (13.0%)	8 (17.0%)	17 (19.3%)	4 (30.8%)	18 (17.7%)	2 (10.0%)	17 (17.5%)	83 (13.7%)	522 (11.5%)	2 (14.3%)	18 (18.2%)
>400–600	6 (27.3%)	19 (12.4%)	8 (22.2%)	17 (19.1%)	1 (16.7%)	3 (18.8%)	13 (22.0%)	44 (20.3%)	3 (11.5%)	125 (14.5%)	12 (19.7%)	36 (18.8%)	6 (22.2%)	11 (13.8%)	6 (25.0%)	20 (21.7%)	8 (17.0%)	20 (22.7%)	2 (15.4%)	16 (15.7%)	4 (20.0%)	16 (16.5%)	105 (17.4%)	694 (15.3%)	2 (14.3%)	13 (13.1%)
>600–800	1 (4.6%)	19 (12.4%)	4 (11.1%)	18 (20.2%)	2 (33.3%)	3 (18.8%)	13 (22.0%)	36 (16.6%)	4 (15.4%)	124 (14.4%)	9 (14.8%)	37 (19.3%)	5 (18.5%)	13 (16.3%)	3 (12.5%)	8 (8.7%)	2 (4.3%)	11 (12.5%)	1 (7.7%)	10 (9.8%)	4 (20.0%)	14 (14.4%)	108 (17.9%)	677 (15.0%)	1 (7.1%)	21 (21.2%)
>800–1,000	3 (13.6%)	17 (11.1%)	2 (5.6%)	10 (11.2%)		5 (31.3%)	6 (10.2%)	33 (15.2%)	4 (15.4%)	143 (16.6%)	5 (8.2%)	24 (12.5%)	1 (3.7%)	15 (18.8%)	4 (16.7%)	15 (16.3%)	4 (8.5%)	12 (13.6%)	1 (7.7%)	18 (17.7%)	3 (15.0%)	14 (14.4%)	99 (16.4%)	811 (17.9%)	3 (21.4%)	12 (12.1%)
>1,000	4 (18.2%)	61 (39.9%)	8 (22.2%)	17 (19.1%)	2 (33.3%)	1 (6.3%)	15 (25.4%)	45 (20.7%)	4 (15.4%)	247 (28.7%)	13 (21.3%)	29 (15.1%)	9 (33.3%)	21 (26.3%)	3 (12.5%)	19 (20.7%)	13 (27.7%)	10 (11.4%)	4 (30.8%)	26 (25.5%)	3 (15.0%)	16 (16.5%)	155 (25.6%)	1,432 (31.6%)	4 (28.6%)	28 (28.3%)
Height, cm
N	29	285	71	230	13	66	142	581	44	2,043	164	546	60	197	65	247	156	337	22	206	64	341	1,093	8,897	36	245
Mean (SD)	158.3 (8.1)	161 (8.8)	159.5 (9.3)	159.7 (9.9)	159.1 (6.2)	155.3 (8.4)	158.8 (9.0)	157.6 (9.4)	161.6 (7.0)	160.1 (9.4)	158.2 (9.7)	158.5 (9.3)	156.7 (10.1)	158.0 (10.1)	156.9 (8.8)	157.7 (9.1)	156.5 (8.2)	155.9 (8.5)	160.8 (7.8)	160.0 (9.6)	155.9 (9.7)	155.8 (9.4)	160.8 (9.0)	160.1 (9.1)	157.7 (9.2)	158.1 (9.1)
Median (IQR)	159 (151-163)	162 (155-167)	161 (152-167)	160.5 (152-167)	160 (156-160)	154 (149.3-160)	160 (151-165)	158 (151-165)	162.5 (158.8-166)	161 (154-167)	158 (151-165.3)	158 (152-165)	157.5 (150-164.3)	158 (150-165)	155 (151-164)	158 (151-164)	155 (151-162)	155 (150-161)	162 (157-166.8)	159.5 (153-167)	155.5 (148-164)	155 (150-162)	162 (155-167)	161 (154-167)	159.5 (149.5-165)	158 (150-165)
Min–Max	144-176	136-184	140-178	137-183	148-172	140-178	140-178	130-186	146-174	130-186	131-181	130-182	131-175	131-182	138-178	130-178	138-177	135-186	144-171	135-186	138-174	128-186	132-187	121-190	136-172	136-182
Body weight, kg
N	29	286	71	235	13	67	142	589	44	2,075	165	550	61	203	65	250	156	338	22	207	64	345	1,095	9,001	36	249
Mean (SD)	59.9 (9.8)	58.4 (12.3)	61.6 (11.8)	60.6 (13.4)	57.0 (10.9)	52.1 (14.2)	59.0 (10.8)	56.3 (12.1)	58.8 (9.9)	57 (12.1)	60.4 (13.9)	57.8 (12.2)	58.5 (14.3)	56.5 (12.1)	59.9 (12.8)	57.0 (14.8)	57.0 (12.0)	52.8 (11.4)	60.2 (10.0)	58.2 (11.6)	55.6 (11.1)	55.2 (27.2)	61.4 (12.9)	58.7 (13.1)	59.2 (11.7)	59 (12.1)
Median (IQR)	59.9 (52.7-64.9)	56.6 (50.4-64.1)	63.4 (55.7-68.4)	59.4 (50.4-69.8)	59.3 (56.3-61.8)	51 (43.1-59.4)	58.6 (51.4-66.5)	55 (48.1-64)	58.8 (52.6-65.1)	56.2 (48.8-63.9)	61 (48.4-69.2)	57.0 (48.6-65.2)	57 (48.8-64.4)	55.6 (47.0-64.6)	59.4 (51.3-69.3)	54.8 (47.4-64.2)	56.2 (48.3-62.5)	52.1 (44.8-60)	61.1 (50.1-67.1)	58 (50-64)	56.3 (47.8-61.7)	52.5 (46.1-61)	61.1 (52.8-69.5)	58.3 (50.3-66.0)	58.2 (53.1-66.9)	58.4 (50.5-66)
Min–Max	44.4-82	33.7-135	30-96.4	31.9-105.2	35.8-73.5	27.2-110.3	35.8-94.2	28.3-123.7	40.8-81.8	25.8-153.6	29.9-96.7	26.2-103	36-120.7	36-99.7	34.7-96.7	30-172.3	29.9-96.7	28-97	46.3-78.8	32-97	35-94.2	30.4-514	26.3-115	24.8-480	40.1-86.4	31.2-100
BMI, kg/m2
N	29	285	71	230	13	66	142	579	44	2,034	164	544	60	197	65	247	156	337	22	206	64	341	1,091	8,877	36	244
Mean (SD)	23.8 (2.9)	22.4 (3.7)	24.1 (4.0)	23.7 (4.1)	22.4 (3.4)	21.4 (4.5)	23.4 (3.4)	22.6 (3.7)	22.5 (3.5)	22.2 (3.7)	24.0 (4.6)	22.9 (4.0)	23.9 (4.6)	22.6 (3.5)	24.2 (4.1)	22.8 (5.0)	23.2 (4.5)	21.6 (3.7)	23.4 (4.0)	22.6 (3.6)	22.8 (3.7)	22.6 (9.4)	23.6 (3.9)	22.8 (4.3)	23.7 (3.4)	23.6 (4.2)
Median (IQR)	23.7 (22.6-25.0)	22.3 (20.0-24.2)	24.0 (21.7-26.4)	22.9 (21.0-26.3)	23.4 (20.9-24.4)	20.9 (18.5-23.6)	23.2 (21.0-25.3)	22.3 (20.0-24.8)	22.2 (19.9-24.8)	21.9 (19.7-24.2)	23.5 (21.0-26.4)	22.7 (20.3-25.4)	23.2 (21.0-26.3)	22.3 (20.4-24.7)	24 (21.6-26.6)	22.2 (20.1-24.8)	23.0 (20.2-25.7)	21.3 (18.9-24.1)	23.0 (21.6-24.5)	22.3 (20.2-24.5)	22.7 (20.6-25.1)	21.9 (19.7-24.4)	23.6 (21.1-26.1)	22.7 (20.3-25.1)	23.4 (21.4-25.8)	23.3 (20.9-26.3)
Min–Max	19.1-33.2	14.4-45.6	13.9-33.2	14.8-40.1	15.5-26.7	12.1-35.8	15.4-33.3	13.3-42.3	15.9-31.2	12.0-47.4	13.3-40.2	12.3-41.8	15.4-39.4	14.8-34.9	15.8-33.5	14.4-67.3	13.3-40.2	12.3-33.5	17.2-33.2	14.4-33.8	15.2-33.0	13.1-180.0	12.9-39.1	10.9-210.5	15.9-30.6	13.8-37.9
KL-6, U/mL
N	7	26	29	38	5	14	33	86	9	221	34	77	12	35	16	31	38	48	2	21	29	50	307	1,048	5	36
Mean (SD)	1,573.4 (775.7)	1,271.7 (1,274.3)	1,545.0 (1,656.1)	2,117.8 (2,631.8)	911.8 (664.0)	787.6 (1,041.7)	1,206.4 (835.2)	1,086.9 (1,350.5)	1,108.4 (497.3)	701.2 (792.1)	1,401.5 (1,330.2)	1,283.5 (1,585.9)	1,818.7 (2,411.6)	660.9 (472.7)	1,469.2 (1,089.7)	745.6 (781.0)	1,112.8 (756.9)	960.3 (1,122.8)	1,308 (881.1)	1,422.3 (3,360.5)	1,489.0 (1,011.0)	954.9 (1,055.3)	1,168.0 (841.1)	1,045.9 (1,240.1)	1,540 (1,203.7)	1,501.1 (973.4)
Median (IQR)	1,810 (1,105-1,991.5)	843 (409.3-1,330)	1,004 (766-1,581)	1,499.5 (976.8-1,821.5)	618 (523-1,000)	432 (219.3-860.8)	903 (705-1,338)	711.5 (477-1,286.3)	1,174 (1,001-1,270)	426 (265-796)	828 (596.3-1,581.8)	745 (488-1,309)	1,163 (720.5-1,728.5)	485.3 (295.9-859)	1,015 (776.8-1,885.3)	528 (265-932.5)	933.5 (683.3-1,195.5)	641.5 (349-1,001)	1,308 (996.5-1,619.5)	574 (366-872)	1,152 (636-2,251)	570.5 (303-1,119)	906 (581.5-1,431.5)	682 (382.5-1,220)	1,174 (862-1,191)	1,133.5 (775-1,991.7)
Min–Max	400-2,611	188-5,570	383-8,926	127-14,437	390-2,028	150-4,176	231-3,241	93-10,600	244-1,779	78-6,457	326-6,577	158-9,488	420-9,249	177.4-2,044	382-3,819	81-4,104	231-3,819	165-6,578	685-1,931	185-15,900	303-3,819	81-5,183	182-4,795	86-15,793	803-3,670	399-4,210
LDH, U/L
N	5	27	29	36	6	19	33	103	9	281	36	88	15	36	17	43	44	62	2	28	31	72	310	1,366	5	38
Mean (SD)	276.4 (83.3)	295 (98.8)	248.3 (60.2)	251.9 (58.5)	215.2 (40.9)	269.3 (105.3)	218.1 (39.9)	250.9 (94.9)	221.9 (56.2)	252.6 (96.4)	262.1 (65.1)	323.4 (253.1)	222.9 (73.6)	232.6 (65.2)	242.9 (49.6)	313.4 (418.6)	221.3 (47.1)	246.0 (127.2)	275 (24.0)	258.6 (185.6)	233.9 (55.1)	280.6 (330.7)	231.4 (57.4)	268.1 (199.2)	282.2 (102.1)	248.4 (85.4)
Median (IQR)	237 (227-274)	253 (227.5-352.5)	241 (215-258)	247.5 (210.8-291.8)	216 (190.8-239)	263 (217.5-297)	213 (183-253)	233 (182-310)	206 (177-254)	229 (184-304)	269 (213.5-301.8)	256 (206.5-339.5)	203 (177-225.5)	219 (183-262)	239 (213-272)	231 (185.5-267.5)	219.5 (189.5-253.3)	211 (185.3-267)	275 (266.5-283.5)	228 (177.8-261.3)	217 (200.5-256)	203.5 (178-269.8)	223 (190-260)	231 (187-296)	220 (219-343)	239.5 (193.5-293.8)
Min–Max	223-421	175-521	159-454	157-421	158-272	138-632	150-297	114-686	158-327	110-770	159-455	148-2,055	157-412	146-390	164-343	130-2,891	146-350	138-998	258-292	132-1,150	150-370	136-2,891	107-451	81-5,115	196-433	78-491
CRP, mg/dL
N	8	29	29	40	6	19	35	110	9	307	34	87	12	35	18	46	44	65	2	27	33	78	314	1,417	6	42
Mean (SD)	0.61 (0.50)	3.7 (3.5)	0.30 (0.51)	2.2 (4.4)	0.30 (0.33)	2.2 (5.4)	0.50 (0.93)	5.4 (6.2)	1.5 (2.9)	7.8 (7.7)	0.30 (0.50)	3.5 (5.4)	1.2 (1.6)	6.6 (8.3)	0.41 (0.44)	2.1 (3.3)	0.59 (1.3)	2.5 (4.9)	0.76 (0.67)	2.9 (4.4)	0.26 (0.29)	2.0 (3.7)	0.93 (2.8)	4.2 (6.1)	2.3 (3.5)	3.7 (5.0)
Median (IQR)	0.52 (0.29-0.80)	2.8 (0.58-6.4)	0.11 (0.03-0.34)	0.48 (0.19-2.0)	0.20 (0.12-0.27)	0.14 (0.03-1.3)	0.19 (0.06-0.39)	3.1 (0.47-8.8)	0.50 (0.39-1.1)	5.9 (1.2-11.7)	0.10 (0.04-0.23)	0.59 (0.13-5.2)	0.47 (0.18-1.8)	3.2 (0.55-10.5)	0.30 (0.09-0.42)	0.60 (0.08-2.3)	0.12 (0.04-0.57)	0.31 (0.10-2.1)	0.76 (0.52-0.99)	0.56 (0.27-3.9)	0.16 (0.08-0.31)	0.47 (0.10-2.4)	0.23 (0.09-0.69)	1.2 (0.24-6.4)	0.68 (0.24-2.7)	0.70 (0.23-6.1)
Min–Max	0.08-1.5	0.10-13.3	0.01-2.5	0.01-22.9	0.05-0.95	0.01-22.9	0.01-4.5	0.05-29.8	0.07-9.1	0.01-44.3	0.01-2.1	0.02-26	0.08-5.6	0.02-28.7	0.04-1.8	0.01-13.1	0.01-7.4	0.01-22.9	0.28-1.2	0.02-16.2	0.01-1.2	0.02-22.9	0.01-28.7	0.01-38.8	0.17-9.1	0.03-16.1
Neutrophil count, %
N	5	20	24	34	5	16	31	88	5	234	29	76	11	28	17	35	34	53	1	23	24	67	242	1,116	3	31
Mean (SD)	74.3 (12.1)	71.6 (11.0)	68.7 (15.5)	63.5 (10)	68.4 (18.4)	71.8 (10.2)	67.9 (12.0)	74.1 (10.8)	61.9 (12.3)	72.9 (12.7)	68.8 (12.4)	69.0 (12.5)	76.0 (6.7)	69.1 (11.1)	68.2 (12.2)	66.9 (10.7)	65.7 (12.4)	67.7 (11.2)	67.3 (0)	68.9 (12.0)	65.6 (13.3)	67.8 (10)	65.8 (11.6)	69.5 (12.2)	71.6 (10.4)	65.4 (10.1)
Median (IQR)	73.5 (69.8-83.0)	73.0 (66.4-78.0)	70.9 (56.4-81.0)	62.7 (56.4-69.3)	75.6 (60-77.3)	70.7 (62.4-79.2)	66.7 (57.9-76.9)	73.3 (66.1-82.6)	64.4 (53.5-68)	74.5 (65.7-82)	70.5 (61.1-77.3)	70.5 (59.5-78.3)	78.2 (70.5-81)	69.8 (61.0-77.6)	70.5 (59.8-76)	65.5 (60.9-74.7)	65.0 (57.7-75.1)	67.6 (59.9-75.9)	67.3 (67.3-67.3)	69.3 (61.5-77.6)	67.0 (56.9-74.9)	66.3 (60.9-74.3)	66.5 (57.1-73.2)	70.2 (61.6-78.3)	70.5 (66.2-76.5)	64.4 (61.1-73.2)
Min–Max	57.1-88.2	43-88.5	41.4-92.3	41.6-83.9	40.8-88.1	57.3-91	40.6-92.3	47.2-96.6	46.2-77.6	15.5-96.7	38-90.5	40-93.2	65.4-84.3	44.6-86.3	46-90.5	40.10-9	35-88.1	41.6-95.7	67.3-67.3	42.4-90.5	38-90.5	45-91	29.9-94.3	15.5-98.1	61.9-82.5	38.1-80.5
WBC count, cells/μL
N	8	28	28	38	6	20	33	113	10	302	36	91	15	39	18	46	44	64	2	28	32	78	331	1,448	6	42
Mean (SD)	7,541.3 (2,194.9)	7,434.6 (2,472.7)	8,236.4 (2,916.9)	8,164.0 (2,642.0)	8,231.7 (3,510.4)	7,407.5 (3,510.2)	8,136.4 (3,138.2)	9,176.2 (3,531.2)	9,440 (3,724.4)	8,886.6 (3,766.2)	9,309.2 (4,701.2)	8,398.6 (3,632.9)	9,407.3 (4,039.4)	8,241.0 (3,707.6)	8,931.1 (2,615.2)	7,041.3 (3,233.4)	7,522.3 (2,448.1)	8,296.4 (4,150.2)	8,340 (3,224.4)	7,591.4 (4,349.7)	7,478.4 (2,662.8)	7,451.2 (3,173.9)	7,972.4 (2,593.6)	8,244.8 (3,642.1)	8,683.3 (3,092.5)	7,685.9 (3,361.2)
Median (IQR)	7,685 (5,857.5-9,100)	7,010 (6,115-8,650)	7,700 (6,292.5-9,175)	7,865 (6,427.5-9,175)	8,040 (5,727.5-8,965)	6,310 (4,725-10,137.5)	7,500 (5,930-9,000)	8,650 (6,740-10,680)	8,355 (7,120-10,122.5)	8,205 (6,300-10,900)	8,090 (6,875-9,675)	7,650 (6,285-9,775)	8,900 (6,355-10,320)	7,700 (5,770-9,925)	8,400 (7,985-9,030)	6,575 (4,877.5-8,657.5)	7,400 (5,897.0-8,725)	7,450 (5,462.5-9,502.5)	8,340 (7,200-9,480)	6,600 (5,357.5-7,550)	7,300 (5,615-8,685)	7,000 (5,147.5-9,250)	7,600 (6,200-9,300)	7,480 (6,000-9,670)	8,655 (6,270-10,492.5)	7,360 (5,440-8,800)
Min–Max	4,280-10,650	3,500-13,430	2,920-14,860	3,700-15,750	4,680-14,400	3,500-17,200	3,390-15,700	3,000-24,700	5,480-16,900	800-35,400	4,890-29,900	2,400-23,570	4,950-20,440	750-19,500	4,000-15,150	1,200-17,200	3,390-14,400	3,500-23,580	6,060-10,620	3,800-24,700	3,390-14,310	1,300-17,200	2,600-19,300	96-45,040	5,050-13,160	96-20,700
Monocyte count, %
N	5	24	28	36	5	18	29	97	6	248	34	76	12	33	17	43	36	56	2	19	27	72	265	1,143	3	36
Mean (SD)	5.0 (1.6)	7.9 (4.2)	5.6 (2.1)	6.9 (2.1)	6.8 (1.3)	7.2 (3.8)	6.4 (2.3)	5.6 (2.2)	6.4 (1.5)	6.3 (2.8)	6.1 (2.6)	6.7 (3.4)	5.6 (2.3)	6.3 (2.5)	6.4 (2.3)	7.7 (3.9)	6.7 (2.3)	7.0 (2.8)	6.0 (1.3)	8.7 (7.5)	5.8 (2.0)	7.3 (3.2)	6.0 (2.0)	6.5 (2.9)	6.6 (2.8)	6.1 (1.5)
Median (IQR)	4.1 (4.0-6.3)	7.2 (5.9-8.4)	5.6 (4.3-6.8)	6.4 (5.3-8.3)	6.2 (6.1-7.5)	6.4 (5.2-9.0)	6 (4.6-7.8)	5.3 (4.1-6.5)	6.1 (5.6-7.0)	6 (4.7-7.6)	6.2 (4.4-7.8)	6 (4.3-8.2)	5.3 (3.7-7)	5.8 (4.4-7.9)	6 (5.6-8.1)	7 (5.9-9.4)	6.5 (4.9-7.9)	6.6 (5.0-8.3)	6.0 (5.5-6.4)	6.4 (5.7-8.5)	5.8 (4.6-7.3)	6.6 (5.9-8)	5.9 (4.9-7.0)	6.1 (4.9-7.8)	7.3 (5.5-8.2)	5.9 (5.1-6.9)
Min–Max	3.6-7.2	3.9-25.5	1.1-9.8	3.7-13.2	5.6-8.7	1-18	3-14	1-11	4.8-8.9	1-27.2	1-10.90	0.90-18	3-10.2	1.6-12.6	1.2-10.3	1-20.2	1.8-10.9	1.2-18	5-6.9	2-36.6	1.2-9	1-20.2	1-13	0.40-31	3.6-9	4-10.4
Lymphocyte count, %
N	5	24	28	33	5	19	28	93	6	241	33	74	12	32	17	44	36	57	2	20	27	73	266	1,140	3	36
Mean (SD)	17.7 (8.6)	16.6 (6.1)	23.9 (11.7)	24.1 (11.8)	22.4 (15.8)	18.7 (9.4)	23.0 (9.5)	16.3 (8.6)	27.7 (9.1)	15.9 (8.9)	22.2 (11.7)	20.8 (10.6)	18.8 (9.2)	20.5 (14.3)	21.5 (10.0)	21.5 (9.9)	22.9 (10.8)	20.7 (10.1)	15.3 (3.2)	17.8 (9.3)	24.2 (11.8)	22.3 (9.7)	25.1 (10.4)	20.3 (10.2)	20.6 (9.2)	21.6 (10.0)
Median (IQR)	19.4 (10.8-24.1)	18 (12.2-21.1)	20.7 (13.7-33.1)	22.8 (14.8-30)	17.4 (15.2-28.2)	16 (13-27.4)	20.6 (16.8-30.0)	15.4 (9-22.9)	25.9 (24.0-31.1)	14.4 (9.3-21.2)	19.3 (15.2-31.8)	19.1 (13-27.4)	19.6 (10.8-22.7)	17 (11.1-26.3)	18.4 (16-27.3)	18.4 (15.9-29.3)	23.8 (13.3-30.2)	20.2 (12.8-28.4)	15.3 (14.1-16.4)	18 (11.8-20.4)	20.3 (17.0-31.6)	23.4 (17-29)	23.6 (17.4-33.0)	19.2 (12.7-26.6)	17.6 (15.5-24.3)	20.1 (15.9-26.7)
Min–Max	7-27	5-25.7	4.4-48.5	7-68	4.8-46.4	2.5-35	7.3-47.3	2-41.5	15.6-42.5	2-45.6	4-56	2.5-51.4	9.2-40.5	8.9-85	6.8-42	2.5-51.4	4.8-48.9	2.5-50.2	13-17.5	6.5-44.1	7-56	2.5-55.6	4.2-56.3	0.90-75.4	13.3-31	4-48.5
Neutrophil to lymphocyte ratio
N	5	19	23	28	5	16	27	77	5	220	28	67	11	25	17	35	32	49	1	19	23	65	229	1,004	3	29
Mean (SD)	5.8 (4.4)	6.0 (4.4)	4.5 (4.3)	3.3 (2.0)	6.2 (7.0)	6.7 (7.5)	3.8 (2.6)	7.7 (8.4)	2.6 (1.5)	7.1 (7.0)	4.6 (3.6)	5.0 (4.7)	5.4 (2.6)	4.6 (2.8)	4.3 (3.1)	4.7 (5.2)	4.2 (3.7)	5.1 (6.1)	3.9 (0)	5.3 (3.6)	3.6 (2.8)	4.6 (4.5)	3.6 (3.0)	5.4 (6.5)	4.1 (2.1)	3.8 (2.4)
Median (IQR)	3.8 (2.9-7.7)	4.5 (3.0-6.)	3.6 (1.5-6.1)	2.6 (1.8-4.6)	4.3 (2.1-5.1)	4.2 (2.3-6.1)	3.1 (1.9-4.3)	4.8 (2.7-10.7)	2.4 (1.7-2.9)	5 (3.0-8.6)	4.1 (2.3-4.9)	3.6 (2.2-6.1)	4.2 (3.1-7.7)	4.2 (2.2-7.5)	3.6 (2.3-4.5)	3.5 (2.1-4.8)	2.6 (1.9-5.9)	3.5 (2.1-4.8)	3.9 (3.9-3.9)	3.6 (2.9-6.2)	2.5 (1.7-4.4)	2.9 (2.2-5.2)	2.9 (1.7-4.2)	3.6 (2.3-6.1)	4.0 (3-5.1)	2.9 (2.3-4.7)
Min–Max	2.1-12.6	1.7-17.4	0.85-21.0	0.78-8.2	0.88-18.4	1.7-30	0.86-12	1.1-48.3	1.1-5.0	0.95-48.4	0.68-13.8	0.78-30	2.9-9.2	0.78-9.7	1.1-11.7	0.78-30	0.72-18.4	0.83-31.9	3.9-3.9	1.1-12.1	0.68-11.0	1.1-30	0.53-22.5	0.39-109	2-6.2	0.79-11.6
BMI, body mass index; CKD, chronic kidney disease; COPD, chronic obstructive pulmonary disease; CPI, chronic pulmonary infection; CRP, C-reactive protein; GERD, gastroesophageal reflux disease; HP, hypersensitivity pneumonitis; IIP, idiopathic interstitial pneumonia; IL, interleukin; ILD, interstitial lung disease; iNSIP, idiopathic nonspecific interstitial pneumonia; IPF, idiopathic pulmonary fi…

## Sheet: Table S5
Table S5 - Patient baseline characteristics by index nintedanib dose
	Nintedanib users in patients with IPF			Nintedanib users in patients with PPF			Nintedanib users in patients with SSc-ILD
	200 mg	300 mg	Other	200 mg	300 mg	Other	200 mg	300 mg	Other
Total number of patients	190 (100%)	406 (100%)	61 (100%)	1,453 (100%)	2,189 (100%)	518 (100%)	223 (100%)	308 (100%)	145 (100%)
Sex, n (%)
Male	154 (81.1%)	360 (88.7%)	51 (83.6%)	824 (56.7%)	1,503 (68.7%)	246 (47.5%)	52 (23.3%)	107 (34.7%)	31 (21.4%)
Female	36 (19.0%)	46 (11.3%)	10 (16.4%)	629 (43.3%)	686 (31.3%)	272 (52.5%)	171 (76.7%)	201 (65.3%)	114 (78.6%)
Age at index date, years
N	190	406	61	1,453	2,189	518	223	308	145
Mean (SD)	75.8 (8.4)	73.1 (6.7)	75.3 (7.3)	73.8 (8.8)	70.9 (8.9)	71.4 (10.7)	67.4 (11.2)	64.5 (11.5)	65.2 (12.8)
Median (Q1–Q3)	77 (71-81)	73 (69-77)	76 (71-80)	75 (70-80)	72 (67-77)	73 (67-79)	70 (61-75)	67 (57-73)	68 (57-74)
Min–Max	26-89	42-91	53-90	27-94	24-94	28-94	29-88	24-85	28-90
Age groups, n (%)
18–39 years	1 (0.53%)			9 (0.62%)	11 (0.50%)	7 (1.4%)	3 (1.3%)	10 (3.3%)	5 (3.5%)
40–49 years	1 (0.53%)	1 (0.25%)		21 (1.5%)	55 (2.5%)	19 (3.7%)	14 (6.3%)	22 (7.1%)	16 (11.0%)
50–59 years	4 (2.1%)	9 (2.2%)	1 (1.6%)	67 (4.6%)	159 (7.3%)	40 (7.7%)	36 (16.1%)	59 (19.2%)	22 (15.2%)
60–69 years	28 (14.7%)	98 (24.1%)	10 (16.4%)	230 (15.8%)	535 (24.4%)	108 (20.9%)	56 (25.1%)	92 (29.9%)	37 (25.5%)
70–79 years	88 (46.3%)	230 (56.7%)	31 (50.8%)	757 (52.1%)	1,162 (53.1%)	232 (44.8%)	86 (38.6%)	109 (35.4%)	50 (34.5%)
≥ 80 years	68 (35.8%)	68 (16.8%)	19 (31.2%)	369 (25.4%)	267 (12.2%)	112 (21.6%)	28 (12.6%)	16 (5.2%)	15 (10.3%)
Baseline comorbidities, n (%)
Major adverse cardiovascular events	60 (31.6%)	104 (25.6%)	16 (26.2%)	484 (33.3%)	637 (29.1%)	212 (40.9%)	95 (42.6%)	125 (40.6%)	86 (59.3%)
Gastro-esophageal reflux disease	79 (41.6%)	137 (33.7%)	19 (31.2%)	762 (52.4%)	1,086 (49.6%)	318 (61.4%)	148 (66.4%)	191 (62.0%)	108 (74.5%)
Obstructive sleep apnoea syndrome	2 (1.1%)	4 (0.99%)	1 (1.6%)	22 (1.5%)	39 (1.8%)	5 (0.97%)	1 (0.45%)	4 (1.3%)
Chronic obstructive pulmonary disease	70 (36.8%)	168 (41.4%)	27 (44.3%)	559 (38.5%)	804 (36.7%)	203 (39.2%)	67 (30.0%)	111 (36.0%)	45 (31.0%)
Lung cancer	23 (12.1%)	65 (16.0%)	14 (23.0%)	92 (6.3%)	195 (8.9%)	35 (6.8%)	7 (3.1%)	14 (4.6%)	3 (2.1%)
Pulmonary hypertension	8 (4.2%)	9 (2.2%)		89 (6.1%)	92 (4.2%)	53 (10.2%)	56 (25.1%)	65 (21.1%)	50 (34.5%)
Liver Dysfunction	28 (14.7%)	54 (13.3%)	8 (13.1%)	274 (18.9%)	407 (18.6%)	110 (21.2%)	50 (22.4%)	65 (21.1%)	41 (28.3%)
Chronic Kidney Disease	17 (9.0%)	14 (3.5%)	2 (3.3%)	76 (5.2%)	95 (4.3%)	28 (5.4%)	11 (4.9%)	18 (5.8%)	6 (4.1%)
Diabetes	69 (36.3%)	136 (33.5%)	23 (37.7%)	615 (42.3%)	906 (41.4%)	277 (53.5%)	81 (36.3%)	118 (38.3%)	79 (54.5%)
Hypertension	65 (34.2%)	131 (32.3%)	19 (31.2%)	580 (39.9%)	841 (38.4%)	244 (47.1%)	101 (45.3%)	133 (43.2%)	74 (51.0%)
Hyperlipidemia	47 (24.7%)	91 (22.4%)	10 (16.4%)	459 (31.6%)	652 (29.8%)	211 (40.7%)	73 (32.7%)	100 (32.5%)	54 (37.2%)
Chronic Pulmonary Infection	6 (3.2%)	14 (3.5%)	2 (3.3%)	75 (5.2%)	89 (4.1%)	26 (5.0%)	11 (4.9%)	19 (6.2%)	10 (6.9%)
Tuberculosis	2 (1.1%)	1 (0.25%)	1 (1.6%)	28 (1.9%)	46 (2.1%)	10 (1.9%)	6 (2.7%)	13 (4.2%)	6 (4.1%)
Non Tuberculosis Mycobacteria	1 (0.53%)	5 (1.2%)		21 (1.5%)	19 (0.87%)	3 (0.58%)	4 (1.8%)	2 (0.65%)	2 (1.4%)
Pulmonary Mycosis	3 (1.6%)	8 (2.0%)	1 (1.6%)	29 (2%)	26 (1.2%)	13 (2.5%)	2 (0.90%)	4 (1.3%)	3 (2.1%)
Pulmonary Aspergillus	3 (1.6%)	8 (2.0%)	1 (1.6%)	26 (1.8%)	25 (1.1%)	12 (2.3%)	2 (0.90%)	4 (1.3%)	3 (2.1%)
ILD clinical diagnosis, n (%)
Exposure-related ILD (excluding HP)				22 (1.5%)	24 (1.1%)	4 (0.77%)
HP				65 (4.5%)	77 (3.5%)	10 (1.9%)
MCTD-ILD				15 (1.0%)	25 (1.1%)	19 (3.7%)
Other autoimmune ILD				105 (7.2%)	155 (7.1%)	41 (7.9%)
Other ILD				20 (1.4%)	38 (1.7%)	6 (1.2%)
PM/DM-ILD				134 (9.2%)	197 (9%)	96 (18.5%)
RA-ILD				35 (2.4%)	62 (2.8%)	17 (3.3%)
SLE-ILD				76 (5.2%)	87 (4.0%)	60 (11.6%)
SSc-ILD				170 (11.7%)	235 (10.7%)	119 (23.0%)
Sarcoidosis				20 (1.4%)	29 (1.3%)	3 (0.58%)
Sjögren ILD				68 (4.7%)	103 (4.7%)	42 (8.1%)
Unclassifiable IIP				911 (62.7%)	1,430 (65.3%)	236 (45.6%)
iNSIP				27 (1.9%)	33 (1.5%)	4 (0.77%)
Unknown
Baseline drugs, n (%)
Oral & IV glucocorticoids	50 (26.3%)	89 (21.9%)	15 (24.6%)	695 (47.8%)	971 (44.4%)	294 (56.8%)	122 (54.7%)	157 (51.0%)	96 (66.2%)
Cyclophosphamide	2 (1.1%)	2 (0.49%)		29 (2%)	48 (2.2%)	15 (2.9%)	5 (2.2%)	24 (7.8%)	13 (9.0%)
Azathioprine				46 (3.2%)	56 (2.6%)	25 (4.8%)	25 (11.2%)	22 (7.1%)	11 (7.6%)
Oral ciclosporin	4 (2.1%)			62 (4.3%)	55 (2.5%)	26 (5.0%)	10 (4.5%)	7 (2.3%)	6 (4.1%)
Oral tacrolimus	3 (1.6%)	4 (0.99%)	1 (1.6%)	166 (11.4%)	191 (8.7%)	96 (18.5%)	30 (13.5%)	25 (8.1%)	23 (15.9%)
Mycophenolate		1 (0.25%)		63 (4.3%)	54 (2.5%)	63 (12.2%)	42 (18.8%)	35 (11.4%)	45 (31.0%)
Mizoribine				2 (0.14%)	8 (0.37%)	6 (1.2%)	1 (0.45%)	4 (1.3%)	4 (2.8%)
Methotrexate	1 (0.53%)	2 (0.49%)		14 (0.96%)	23 (1.1%)	8 (1.5%)	2 (0.90%)	4 (1.3%)	1 (0.69%)
TNF inhibitors	1 (0.53%)	1 (0.25%)		5 (0.34%)	16 (0.73%)	6 (1.2%)	1 (0.45%)	1 (0.32%)
IL-5 inhibitors			2 (3.3%)		1 (0.05%)
IL-6 inhibitors	1 (0.53%)	2 (0.49%)		25 (1.7%)	25 (1.1%)	14 (2.7%)	14 (6.3%)	8 (2.6%)	7 (4.8%)
B-cell targeting therapies		1 (0.25%)		8 (0.55%)	20 (0.91%)	9 (1.7%)	1 (0.45%)	5 (1.6%)	6 (4.1%)
T-cell targeting therapies		1 (0.25%)		22 (1.5%)	20 (0.91%)	13 (2.5%)	2 (0.90%)	4 (1.3%)	4 (2.8%)
JAK inhibitor	1 (0.53%)	1 (0.25%)		12 (0.83%)	11 (0.50%)	11 (2.1%)	2 (0.90%)	1 (0.32%)	1 (0.69%)
IV immunoglobulin				10 (0.69%)	4 (0.18%)	5 (0.97%)	1 (0.45%)
N-acetylcysteine		7 (1.7%)		3 (0.21%)	5 (0.23%)
Pirfenidone	16 (8.4%)	38 (9.4%)	6 (9.8%)	69 (4.8%)	78 (3.6%)	35 (6.8%)	1 (0.45%)	7 (2.3%)
Nintedanib	190 (100%)	406 (100%)	61 (100%)	1,453 (100%)	2,189 (100%)	518 (100%)	223 (100%)	308 (100%)	145 (100%)
Management, n (%)
Oxygen therapy	31 (16.3%)	51 (12.6%)	4 (6.6%)	265 (18.2%)	379 (17.3%)	83 (16.0%)	30 (13.5%)	37 (12.0%)	18 (12.4%)
Oxygen inhalation (palliative care)	44 (23.2%)	91 (22.4%)	12 (19.7%)	326 (22.4%)	539 (24.6%)	86 (16.6%)	26 (11.7%)	48 (15.6%)	18 (12.4%)
Opioid use (palliative care)	7 (3.7%)	12 (3.0%)	1 (1.6%)	40 (2.8%)	69 (3.2%)	11 (2.1%)	8 (3.6%)	5 (1.6%)	3 (2.1%)
Plasma exchange therapy					1 (0.05%)		1 (0.45%)	1 (0.32%)
Endotoxin absorption therapy	1 (0.53%)			1 (0.07%)		1 (0.19%)
Smoking experience
N	41	114	20	258	519	41	114	20	258
Mean (SD)	916.3 (617.0)	985.8 (518.5)	960 (545.5)	817.8 (639.9)	816.8 (558.8)	916.3 (617.0)	985.8 (518.5)	961 (545.5)	817.8 (639.9)
Median (IQR)	825 (450-1,080)	900 (600-1,200)	830 (675-1,140)	712.5 (400-1,000)	740 (442-1,000)	687.5 (400-1,000)	460 (135.3-600)	520 (235-1,000)	670 (412.50-900)
Min–Max	80-2,880	20-2,400	120-2,400	10-5,000	10-4,000	4-2,000	16-1,520	15-1,800	14-1,340
Smoking quantity, cigarettes per day x years, n (%)
>0–200	5 (12.2%)	4 (3.5%)	1 (5.0%)	33 (12.8%)	49 (9.4%)	11 (13.8%)	4 (33.3%)	10 (22.7%)	2 (20.0%)
>200–400	5 (12.2%)	12 (10.5%)		42 (16.3%)	73 (14.1%)	12 (15.0%)	1 (8.3%)	11 (25.0%)	1 (10.0%)
>400–600	3 (7.3%)	15 (13.2%)	4 (20.0%)	41 (15.9%)	100 (19.3%)	15 (18.8%)	5 (41.7%)	6 (13.6%)	2 (20.0%)
>600–800	7 (17.1%)	13 (11.4%)	4 (20.0%)	44 (17.1%)	92 (17.7%)	12 (15.0%)		3 (6.8%)	1 (10.0%)
>800–1,000	8 (19.5%)	28 (24.6%)	4 (20.0%)	37 (14.3%)	77 (14.8%)	11 (13.8%)	1 (8.3%)	4 (9.1%)	2 (20.0%)
>1,000	13 (31.7%)	42 (36.8%)	7 (35.0%)	61 (23.6%)	128 (24.7%)	19 (23.8%)	1 (8.3%)	10 (22.7%)	2 (20.0%)
Height, cm
N	72	177	25	538	965	191	55	112	47
Mean (SD)	160.1 (9.8)	163.5 (8.0)	161.3 (7.1)	158.5 (9.3)	160.9 (9)	158.3 (8.7)	155.7 (7.9)	158.4 (8.6)	156.7 (7.7)
Median (IQR)	162 (155-166)	164 (159-169)	163 (157-165)	159.5 (151-165)	162 (155-167)	158 (152-165)	153 (150.5-160)	159 (152-164)	155 (152-160)
Min–Max	130-177	140-181	141-174	135-183	131-187	140-178	142-173	138-177	143-179
Body weight, kg
N	72	178	26	539	968	191	55	112	47
Mean (SD)	58.8 (13.8)	63.9 (12.0)	59.0 (9.2)	58.0 (12.4)	62.3 (12.7)	58.4 (12.3)	55.1 (10.0)	60.1 (12.9)	56.1 (12.4)
Median (IQR)	58 (48.9-67.9)	63.9 (55.9-72.1)	59.7 (53.1-65.8)	57.5 (49.1-66.0)	62.3 (53.7-70)	58 (49.9-65)	56 (47.7-60.2)	60 (50.0-67.5)	54 (47.3-62.6)
Min–Max	33.6-94	33.4-108.8	39.2-76.6	26.3-120.7	29.20-115	32.2-95.8	29.9-84	36.8-96.7	36.40-88.50
BMI, kg/m2
N	72	177	25	538	964	190	55	112	47
Mean (SD)	22.8 (4.1)	23.8 (3.6)	22.6 (2.8)	22.9 (3.8)	24.0 (4.0)	23.2 (4.0)	22.7 (3.9)	23.9 (4.5)	22.8 (4.7)
Median (IQR)	22.6 (12.0-25)	23.8 (21.5-26.4)	23.6 (20.8-24.2)	23.0 (20.3-25.3)	23.8 (21.5-26.2)	23.1 (20.8-25.7)	23.0 (19.6-25.3)	23.5 (21.1-26.1)	22.5 (19.6-26.1)
Min–Max	15.2-32.9	15.5-33.6	16.3-28.5	13.2-39.4	12.9-40.2	13.3-36.1	13.3-31.4	15.2-40.2	14.2-34.1
KL-6, U/mL
N	23	32	4	185	257	24	21	19	3
Mean (SD)	985.6 (651.5)	1,335.7 (1,153.6)	1,051.3 (238.6)	1,221.5 (1,067.7)	1,232.3 (959.7)	1,369.1 (987.1)	1,242.6 (910.1)	1,114.3 (727.1)	955 (61.4)
Median (IQR)	693 (528.5-1,201)	826.5 (583.3-1,371.3)	1,037.5 (858.5-1,230.3)	890 (601-1,327)	938 (641-1,508.3)	1,034 (607-1,866.5)	939 (700-1,380)	805 (668-1,301)	980 (932.5-990)
Min–Max	306-2,993	311-4,731	827-1,303	231-8,926	182-9,249	301-4,118	231-3,819	264-2,872	885-1,000
LDH, U/L
N	25	42	5	186	262	28	22	23	4
Mean (SD)	232.1 (61.4)	240.1 (79.3)	230 (56.9)	235.4 (58.3)	234.6 (58.3)	233.1 (67.24)	215.4 (51.3)	234.4 (52.5)	224.3 (27.4)
Median (IQR)	218 (179-271)	231 (190-265.8)	231 (205-252)	224.5 (193-260)	227 (196-262)	214.5 (185.3-254.8)	208.5 (179-231.8)	236 (204.5-262.5)	225 (214.8-234.5)
Min–Max	146-357	125-597	154-308	143-455	107-454	159-451	146-353	151-350	190-257
CRP, mg/dL
N	25	42	5	190	263	29	22	22	5
Mean (SD)	0.84 (0.85)	1.3 (3.3)	1.17 (1.75)	0.85 (2.7)	0.62 (1.4)	1.8 (4.8)	0.66 (1.7)	0.43 (0.66)	0.61 (0.43)
Median (IQR)	0.60 (0.15-1.2)	0.17 (0.10-0.48)	0.24 (0.15-1.25)	0.19 (0.08-0.58)	0.19 (0.08-0.56)	0.32 (0.10-0.95)	0.08 (0.03-0.17)	0.11 (0.04-0.57)	0.56 (0.37-0.95)
Min–Max	0.03-3.3	0.03-17.0	0.05-4.18	0.01-28.7	0.01-14.0	0.04-24.3	0.01-7.4	0.01-2.7	0.07-1.1
Neutrophil count, %
N	16	35	2	150	213	13	15	19	3
Mean (SD)	64.0 (14.5)	67.6 (11.3)	72.2 (8.5)	65.6 (10.9)	67.3 (12.7)	69.1 (14.4)	61.9 (13)	70.5 (10.0)	67.4 (19.8)
Median (IQR)	63.6 (58.2-74.2)	67.4 (59.7-73.6)	72.2 (69.2-75.2)	66.1 (57.8-73.7)	68 (58.2-76.9)	67.4 (60-79)	63.1 (52.8-71.3)	74.7 (61.3-78.3)	65.3 (57-76.7)
Min–Max	28.3-87.3	42-89.1	66.2-78.2	35-90.5	29.9-94.3	46.7-92.9	35-81.8	54.9-85.2	48.7-88.1
WBC count, cells/μL
N	26	44	5	197	274	30	22	22	5
Mean (SD)	7,881.2 (3,311.4)	8,076.6 (2,542.3)	10,320 (1,801.9)	7,865.8 (2,730.5)	8,267.3 (2,995.6)	8,791.3 (3,281.0)	7,578.6 (2,652.6)	7,382.3 (2,560.3)	9,806 (2,636.6)
Median (IQR)	7,100 (5,775-9,032.5)	7,790 (6,150-9,125)	10,200 (9,200-12,100)	7,540 (5,990-9,200)	7,650 (6,392.5-9,300)	8,365 (6,697.5-10,375)	7,300 (5,845-9,300)	7,100 (5,695-8,525)	8,800 (8,560-9,470)
Min–Max	4,440-21,100	4,100-15,000	8,000-12,100	2,600-20,400	3,560-29,900	4,600-16,000	3,390-12,500	4,000-14,310	7,800-14,400
Monocyte count, %
N	20	30	2	166	231	15	17	20	3
Mean (SD)	7.0 (6.4)	6.8 (2.6)	4.05 (2.47)	6.0 (1.9)	6.0 (2.2)	6.4 (2.2)	6.0 (2.4)	7.1 (2.2)	6.4 (0.58)
Median (IQR)	5.8 (5.2-6.7)	6.6 (5.0-7.9)	4.05 (3.18-4.93)	6 (4.8-7.2)	5.9 (4.7-7.3)	6.2 (5.7-7.3)	6 (4.5-7.7)	6.5 (5.5-8.4)	6.1 (6.1-6.6)
Min–Max	2.2-33.5	1.3-13.7	2.30-5.80	1-10.4	1-14	1.7-10.4	1.8-10.4	4.60-10.90	6.1-7.1
Lymphocyte count, %
N	20	30	2	165	231	15	17	20	3
Mean (SD)	25.5 (11.8)	22.1 (9.2)	19.7 (1.4)	24.6 (10.0)	23.8 (10.8)	23.7 (13.3)	25.4 (11.3)	20.5 (9.3)	23.3 (17.8)
Median (IQR)	26.6 (15.4-33.2)	20.2 (17.0-29.0)	19.7 (19.2-20.2)	22.9 (17.3-30.8)	22.4 (15.7-32.3)	18.8 (15.1-33.0)	24 (18.1-34.6)	18.9 (13.2-26.8)	24.9 (14.9-32.6)
Min–Max	7.5-50	7-45	18.7-20.7	4.3-52	4-56.3	4.8-45.7	6.3-48.9	6.8-40.5	4.8-40.2
Neutrophil to lymphocyte ratio
N	16	29	2	146	198	13	14	18	3
Mean (SD)	3.4 (2.6)	4.1 (2.9)	3.7 (0.70)	3.4 (2.4)	4.1 (3.4)	5.5 (5.8)	3.0 (1.8)	4.7 (2.9)	7.4 (9.5)
Median (IQR)	2.4 (1.7-4.8)	3.4 (2.1-4.3)	3.7 (3.4-3.9)	3.0 (1.8-4.2)	3.0 (1.9-5.0)	3.7 (2.1-5.3)	2.7 (1.4-4.1)	4.6 (2.4-5.9)	2.6 (1.9-10.5)
Min–Max	0.57-9.3	0.93-12.0	3.2-4.2	0.72-20	0.53-22.5	1.0-18.4	0.72-6.2	1.7-11.7	1.2-18.4
BMI, body mass index; CKD, chronic kidney disease; COPD, chronic obstructive pulmonary disease; CPI, chronic pulmonary infection; CRP, C-reactive protein; GERD, gastroesophageal reflux disease; HP, hypersensitivity pneumonitis; IIP, idiopathic interstitial pneumonia; IL, interleukin; ILD, interstitial lung disease; iNSIP, idiopathic nonspecific interstitial pneumonia; IPF, idiopathic pulmonary fi…

## Sheet: Table S6
Table S6 - Patient baseline characteristics of patients by index nintedanib dose by underlying disease in patients with PPF
	Exposure-Related ILD			HP			MCTD-ILD			Other Autoimmune ILD			Other ILD			PM/DM ILD			RA-ILD			SLE-ILD			SSc-ILD			Sarcoidosis			Sjögren ILD			Unclassifiable IIP			iNSIP
	200 mg	300 mg	Other	200 mg	300 mg	Other	200 mg	300 mg	Other	200 mg	300 mg	Other	200 mg	300 mg	Other	200 mg	300 mg	Other	200 mg	300 mg	Other	200 mg	300 mg	Other	200 mg	300 mg	Other	200 mg	300 mg	Other	200 mg	300 mg	Other	200 mg	300 mg	Other	200 mg	300 mg	Other
Total number of patients	22 (100%)	24 (100%)	4 (100%)	65 (100%)	77 (100%)	10 (100%)	15 (100%)	25 (100%)	19 (100%)	105 (100%)	155 (100%)	41 (100%)	20 (100%)	38 (100%)	6 (100%)	134 (100%)	197 (100%)	96 (100%)	35 (100%)	62 (100%)	17 (100%)	76 (100%)	87 (100%)	60 (100%)	170 (100%)	235 (100%)	119 (100%)	20 (100%)	29 (100%)	3 (100%)	68 (100%)	103 (100%)	42 (100%)	911 (100%)	1,430 (100%)	236 (100%)	27 (100%)	33 (100%)	4 (100%)
Sex, n (%)
Male	17 (77.3%)	20 (83.3%)	1 (25.0%)	34 (52.3%)	57 (74.0%)	5 (50.0%)	2 (13.3%)	9 (36.0%)	2 (10.5%)	47 (44.8%)	88 (56.8%)	12 (29.3%)	11 (55.0%)	32 (84.2%)	3 (50.0%)	56 (41.8%)	101 (51.3%)	35 (36.5%)	16 (45.7%)	38 (61.3%)	6 (35.3%)	27 (35.5%)	40 (46.0%)	13 (21.7%)	40 (23.5%)	77 (32.8%)	26 (21.9%)	11 (55.0%)	19 (65.5%)		13 (19.1%)	35 (34.0%)	8 (19.1%)	608 (66.7%)	1,120 (78.3%)	159 (67.4%)	11 (40.7%)	22 (66.7%)	3 (75.0%)
Female	5 (22.7%)	4 (16.7%)	3 (75.0%)	31 (47.7%)	20 (26.0%)	5 (50.0%)	13 (86.7%)	16 (64.0%)	17 (89.5%)	58 (55.2%)	67 (43.2%)	29 (70.7%)	9 (45.0%)	6 (15.8%)	3 (50.0%)	78 (58.2%)	96 (48.7%)	61 (63.5%)	19 (54.3%)	24 (38.7%)	11 (64.7%)	49 (64.5%)	47 (54.0%)	47 (78.3%)	130 (76.5%)	158 (67.2%)	93 (78.2%)	9 (45.0%)	10 (34.5%)	3 (100%)	55 (80.9%)	68 (66.0%)	34 (81.0%)	303 (33.3%)	310 (21.7%)	77 (32.6%)	16 (59.3%)	11 (33.3%)	1 (25.0%)
Age at index date, years
N	22	24	4	65	77	10	15	25	19	105	155	41	20	38	6	134	197	96	35	62	17	76	87	60	170	235	119	20	29	3	68	103	42	911	1,430	236	27	33	4
Mean (SD)	73.77 (10.7)	72.3 (7.2)	71.3 (5.1)	73.8 (7.7)	71.3 (7.7)	75.7 (6.3)	61.57 (12.2)	62.6 (12.4)	62.26 (13.7)	72.2 (9.8)	69.8 (10.4)	68.7 (10.2)	73.7 (11.0)	71.4 (8.2)	69.2 (11.1)	68.6 (11.4)	64.4 (12.6)	67.5 (10.8)	72.5 (9.7)	71.5 (6.0)	76.8 (7.1)	67.2 (12.3)	66.1 (11.7)	65.4 (13.6)	67.4 (11.5)	65.27 (11.1)	65.86 (12.7)	71.0 (9.4)	70.7 (8.2)	69.7 (5.8)	69.0 (10.4)	68.3 (10.8)	69.1 (8.6)	75.9 (6.7)	72.5 (7.2)	74.9 (8.0)	75.8 (6.5)	70.6 (7.4)	70.3 (7.3)
Median (Q1–Q3)	76.5 (69-81.8)	70.5 (67.8-77.3)	72.5 (70-73.8)	74 (69-79)	71 (67-78)	73.5 (72.3-80.5)	63 (57-71.5)	62 (52-71)	67 (50.5-71)	73 (68-78)	72 (67-76)	71 (63-76)	76 (71-80)	72 (67-77)	74.5 (63.3-76.8)	71 (64-77)	67 (55-73)	69.5 (62-74.3)	75 (70.5-78.5)	72 (67-75.8)	77 (75-82)	70.5 (61.8-76)	68 (58-75)	70 (59-73.3)	70 (61-75)	68 (58-73)	69 (59-73.5)	73 (67.3-78.3)	72 (65-75)	73 (68-73)	71.5 (68-76)	70 (63-76)	71 (64.5-75)	76 (72-80)	73 (69-77)	75 (71-80)	77 (72.5-80.5)	73 (68-74)	69 (66-73.3)
Min–Max	42-86	52-85	64-76	51-90	50-86	66-85	39-76	42-86	36-84	27-87	24-86	43-88	37-86	51-86	51-78	29-92	24-87	36-92	49-86	56-85	62-87	29-86	26-86	28-89	29-88	24-85	28-90	48-81	48-84	63-73	35-84	37-86	48-83	48-94	42-94	46-94	61-86	46-85	63-80
Age groups, n (%)
18–39 years							1 (6.7%)		1 (5.3%)	2 (1.9%)	3 (1.9%)		1 (5.0%)			4 (3.0%)	7 (3.6%)	1 (1.0%)				3 (4.0%)	2 (2.3%)	4 (6.7%)	3 (1.8%)	5 (2.1%)	5 (4.2%)				1 (1.5%)	1 (0.97%)
40–49 years	1 (4.6%)						2 (13.3%)	3 (12.0%)	4 (21.1%)		4 (2.6%)	2 (4.9%)				6 (4.5%)	26 (13.2%)	7 (7.3%)	2 (5.7%)			5 (6.6%)	6 (6.9%)	4 (6.7%)	11 (6.5%)	16 (6.8%)	8 (6.7%)	1 (5.0%)	1 (3.5%)		4 (5.9%)	7 (6.8%)	1 (2.4%)	1 (0.11%)	9 (0.63%)	2 (0.85%)		1 (3.0%)
50–59 years	1 (4.6%)	1 (4.2%)		2 (3.1%)	5 (6.5%)		2 (13.3%)	8 (32.0%)	2 (10.5%)	7 (6.7%)	12 (7.7%)	5 (12.2%)	1 (5.0%)	3 (7.9%)	1 (16.7%)	15 (11.2%)	28 (14.2%)	14 (14.6%)	1 (2.9%)	1 (1.6%)		10 (13.2%)	16 (18.4%)	8 (13.3%)	28 (16.5%)	44 (18.7%)	18 (15.1%)	2 (10.0%)	2 (6.9%)		7 (10.3%)	11 (10.7%)	6 (14.3%)	16 (1.8%)	68 (4.8%)	8 (3.4%)		2 (6.1%)
60–69 years	5 (22.7%)	6 (25.0%)	1 (25.0%)	15 (23.1%)	28 (36.4%)	1 (10.0%)	5 (33.3%)	4 (16.0%)	3 (15.8%)	25 (23.8%)	38 (24.5%)	12 (29.3%)	2 (10.0%)	13 (34.2%)	1 (16.7%)	35 (26.1%)	53 (26.9%)	26 (27.1%)	5 (14.3%)	19 (30.7%)	2 (11.8%)	17 (22.4%)	23 (26.4%)	13 (21.7%)	36 (21.2%)	68 (28.9%)	32 (26.9%)	3 (15.0%)	8 (27.6%)	1 (33.3%)	10 (14.7%)	30 (29.1%)	9 (21.4%)	116 (12.7%)	326 (22.8%)	41 (17.4%)	4 (14.8%)	7 (21.2%)	2 (50.0%)
70–79 years	6 (27.3%)	12 (50.0%)	3 (75.0%)	32 (49.2%)	31 (40.3%)	6 (60.0%)	5 (33.3%)	8 (32.0%)	7 (36.8%)	49 (46.7%)	83 (53.6%)	17 (41.5%)	10 (50.0%)	15 (39.5%)	4 (66.7%)	58 (43.3%)	65 (33.0%)	38 (39.6%)	20 (57.1%)	36 (58.1%)	8 (47.1%)	32 (42.1%)	31 (35.6%)	27 (45%)	69 (40.6%)	91 (38.7%)	42 (35.3%)	11 (55.0%)	13 (44.8%)	2 (66.7%)	41 (60.3%)	42 (40.8%)	23 (54.8%)	502 (55.1%)	837 (58.5%)	117 (49.6%)	15 (55.6%)	22 (66.7%)	1 (25.0%)
≥ 80 years	9 (40.9%)	5 (20.8%)		16 (24.6%)	13 (16.9%)	3 (30.0%)		2 (8.0%)	2 (10.5%)	22 (21.0%)	15 (9.7%)	5 (12.2%)	6 (30.0%)	7 (18.4%)		16 (11.9%)	18 (9.1%)	10 (10.4%)	7 (20.0%)	6 (9.7%)	7 (41.2%)	9 (11.8%)	9 (10.3%)	4 (6.7%)	23 (13.5%)	11 (4.7%)	14 (11.8%)	3 (15.0%)	5 (17.2%)		5 (7.4%)	12 (11.7%)	3 (7.1%)	276 (30.3%)	190 (13.3%)	68 (28.8%)	8 (29.6%)	1 (3.0%)	1 (25.0%)
Baseline comorbidities, n (%)
Major adverse cardiovascular events	9 (40.9%)	9 (37.5%)	1 (25.0%)	18 (27.7%)	20 (26.0%)	2 (20.0%)	9 (60.0%)	8 (32.0%)	13 (68.4%)	42 (40.0%)	66 (42.6%)	21 (51.2%)	5 (25.0%)	11 (29.0%)	5 (83.3%)	48 (35.8%)	57 (28.9%)	46 (47.9%)	12 (34.3%)	13 (21.0%)	11 (64.7%)	32 (42.1%)	46 (52.9%)	32 (53.3%)	67 (39.4%)	93 (39.6%)	67 (56.3%)	8 (40.0%)	15 (51.7%)		28 (41.2%)	47 (45.6%)	20 (47.6%)	285 (31.3%)	386 (27.0%)	73 (30.9%)	9 (33.3%)	7 (21.2%)	1 (25.0%)
Gastro-esophageal reflux disease	15 (68.2%)	13 (54.2%)	4 (100%)	33 (50.8%)	42 (54.6%)	8 (80.0%)	10 (66.7%)	15 (60.0%)	16 (84.2%)	71 (67.6%)	108 (69.7%)	34 (82.9%)	14 (70.0%)	24 (63.2%)	4 (66.7%)	88 (65.7%)	131 (66.5%)	80 (83.3%)	28 (80.0%)	36 (58.1%)	15 (88.2%)	51 (67.1%)	68 (78.2%)	48 (80.0%)	104 (61.2%)	141 (60.0%)	85 (71.4%)	11 (55.0%)	16 (55.2%)	2 (66.7%)	38 (55.9%)	76 (73.8%)	31 (73.8%)	420 (46.1%)	616 (43.1%)	105 (44.5%)	18 (66.7%)	22 (66.7%)	2 (50.0%)
Obstructive sleep apnoea syndrome					1 (1.3%)					1 (0.95%)	1 (0.65%)						4 (2.0%)		2 (5.7%)	1 (1.6%)			3 (3.5%)		1 (0.59%)	2 (0.85%)						1 (0.97%)	1 (2.4%)	18 (2.0%)	29 (2.0%)	4 (1.7%)	1 (3.7%)	1 (3.0%)
Chronic obstructive pulmonary disease	8 (36.4%)	8 (33.3%)	1 (25.0%)	27 (41.5%)	30 (39.0%)	4 (40.0%)	3 (20.0%)	6 (24.0%)	3 (15.8%)	35 (33.3%)	65 (41.9%)	17 (41.5%)	6 (30.0%)	18 (47.4%)	2 (33.3%)	51 (38.1%)	54 (27.4%)	40 (41.7%)	17 (48.6%)	29 (46.8%)	13 (76.5%)	21 (27.6%)	39 (44.8%)	19 (31.7%)	45 (26.5%)	77 (32.8%)	37 (31.1%)	11 (55.0%)	10 (34.5%)	1 (33.3%)	26 (38.2%)	46 (44.7%)	14 (33.3%)	367 (40.3%)	536 (37.5%)	93 (39.4%)	10 (37.0%)	11 (33.3%)	2 (50.0%)
Lung cancer	2 (9.1%)	5 (20.8%)		2 (3.1%)	7 (9.1%)					5 (4.8%)	8 (5.2%)			4 (10.5%)		7 (5.2%)	11 (5.6%)	2 (2.1%)	1 (2.9%)	5 (8.1%)	1 (5.9%)		2 (2.3%)		5 (2.9%)	7 (3.0%)	3 (2.5%)	1 (5.0%)	4 (13.8%)		1 (1.5%)	2 (1.9%)		76 (8.3%)	153 (10.7%)	29 (12.3%)	1 (3.7%)	2 (6.1%)	1 (25.0%)
Pulmonary hypertension	2 (9.1%)	1 (4.2%)		1 (1.5%)	2 (2.6%)		5 (33.3%)	3 (12.0%)	7 (36.8%)	9 (8.6%)	12 (7.7%)	13 (31.7%)	1 (5.0%)	3 (7.9%)		7 (5.2%)	10 (5.1%)	8 (8.3%)	3 (8.6%)	2 (3.2%)	2 (11.8%)	14 (18.4%)	12 (13.8%)	14 (23.3%)	41 (24.1%)	46 (19.6%)	37 (31.1%)	1 (5.0%)	1 (3.5%)		12 (17.7%)	14 (13.6%)	10 (23.8%)	30 (3.3%)	26 (1.8%)	3 (1.3%)
Liver Dysfunction	2 (9.1%)	4 (16.7%)	2 (50.0%)	12 (18.6%)	14 (18.2%)	2 (20.0%)	4 (26.7%)	3 (12.0%)	4 (21.1%)	20 (19.1%)	39 (25.2%)	12 (29.3%)	3 (15.0%)	4 (10.5%)	2 (33.3%)	29 (21.6%)	44 (22.3%)	31 (32.3%)	9 (25.7%)	21 (33.9%)	9 (52.9%)	26 (34.2%)	26 (29.89%)	16 (26.7%)	35 (20.6%)	49 (20.9%)	28 (23.5%)	2 (10.0%)	2 (6.9%)		22 (32.4%)	30 (29.1%)	9 (21.4%)	155 (17.0%)	242 (16.9%)	38 (16.1%)	5 (18.5%)	8 (24.2%)
Chronic Kidney Disease		2 (8.3%)		5 (7.7%)	4 (5.2%)			2 (8.0%)		5 (4.8%)	12 (7.7%)	1 (2.4%)	1 (5.0%)	4 (10.5%)	1 (16.7%)	7 (5.2%)	12 (6.1%)	8 (8.3%)	2 (5.7%)	3 (4.8%)	2 (11.8%)	6 (7.9%)	7 (8.1%)	3 (5.0%)	7 (4.1%)	17 (7.2%)	3 (2.5%)		3 (10.3%)		2 (2.9%)	7 (6.8%)	1 (2.4%)	49 (5.4%)	45 (3.2%)	13 (5.5%)	3 (11.1%)	1 (3.0%)
Diabetes	9 (40.9%)	8 (33.3%)	4 (100%)	34 (52.3%)	45 (58.4%)	8 (80.0%)	6 (40.0%)	10 (40.0%)	9 (47.4%)	52 (49.5%)	85 (54.8%)	28 (68.3%)	10 (50.0%)	22 (57.9%)	4 (66.7%)	82 (61.2%)	110 (55.8%)	76 (79.2%)	18 (51.4%)	36 (58.1%)	13 (76.5%)	45 (59.2%)	39 (44.8%)	43 (71.7%)	57 (33.5%)	80 (34.0%)	61 (51.3%)	11 (55.0%)	17 (58.6%)	2 (66.7%)	29 (42.7%)	53 (51.5%)	29 (69.1%)	356 (39.1%)	539 (37.7%)	94 (39.8%)	14 (51.9%)	12 (36.4%)	1 (25.0%)
Hypertension	12 (54.6%)	11 (45.8%)	1 (25.0%)	21 (32.3%)	35 (45.5%)	3 (30.0%)	8 (53.3%)	13 (52.0%)	12 (63.2%)	53 (50.5%)	82 (52.9%)	24 (58.5%)	10 (50.0%)	17 (44.7%)	4 (66.7%)	48 (35.8%)	77 (39.1%)	51 (53.1%)	18 (51.4%)	26 (41.9%)	11 (64.7%)	38 (50.0%)	45 (51.7%)	31 (51.7%)	72 (42.4%)	99 (42.1%)	57 (47.9%)	7 (35.0%)	14 (48.3%)		28 (41.2%)	55 (53.4%)	23 (54.8%)	347 (38.1%)	514 (35.9%)	99 (42.0%)	13 (48.2%)	11 (33.3%)	2 (50.0%)
Hyperlipidemia	6 (27.3%)	5 (20.8%)	3 (75.0%)	22 (33.9%)	29 (37.7%)	6 (60.0%)	5 (33.3%)	8 (32.0%)	7 (36.8%)	41 (39.1%)	64 (41.3%)	21 (51.2%)	9 (45.0%)	17 (44.7%)	4 (66.7%)	56 (41.8%)	68 (34.5%)	54 (56.3%)	18 (51.4%)	20 (32.3%)	9 (52.9%)	32 (42.1%)	34 (39.1%)	27 (45%)	53 (31.2%)	76 (32.3%)	49 (41.2%)	6 (30.0%)	9 (31.0%)	1 (33.3%)	26 (38.2%)	49 (47.6%)	19 (45.2%)	257 (28.2%)	380 (26.6%)	74 (31.4%)	8 (29.6%)	7 (21.2%)
Chronic Pulmonary Infection	1 (4.6%)	3 (12.5%)		5 (7.7%)	4 (5.2%)		1 (6.7%)	3 (12.0%)	1 (5.8%)	7 (6.7%)	9 (5.8%)	6 (14.6%)	2 (10.0%)	2 (5.3%)		6 (4.5%)	10 (5.1%)	4 (4.2%)		8 (12.9%)	2 (11.8%)	3 (4.0%)	5 (5.8%)	5 (8.3%)	8 (4.7%)	10 (4.3%)	9 (7.6%)	2 (10.0%)			2 (2.9%)	7 (6.8%)	3 (7.1%)	47 (5.2%)	47 (3.3%)	9 (3.8%)		2 (6.1%)	1 (25.0%)
Tuberculosis		2 (8.3%)		3 (4.6%)	3 (3.9%)			3 (12.0%)		1 (0.95%)	5 (3.2%)	1 (2.4%)		1 (2.6%)		3 (2.2%)	3 (1.5%)	2 (2.1%)		7 (11.3%)	1 (5.9%)	2 (2.6%)	2 (2.3%)	3 (5.0%)	5 (2.9%)	6 (2.6%)	5 (4.2%)	1 (5.0%)			2 (2.9%)	4 (3.9%)		15 (1.7%)	20 (1.4%)	1 (0.42%)			1 (25.0%)
Non Tuberculosis Mycobacteria				1 (1.5%)			1 (6.7%)		1 (5.3%)	4 (3.8%)	1 (0.65%)	1 (2.4%)	1 (5.0%)			2 (1.5%)	3 (1.5%)			1 (1.6%)					3 (1.8%)		2 (1.7%)						1 (2.4%)	12 (1.3%)	15 (1.1%)	1 (0.42%)		2 (6.1%)
Pulmonary Mycosis	1 (4.6%)	1 (4.2%)		1 (1.5%)	1 (1.3%)					2 (1.9%)	4 (2.6%)	4 (9.8%)	1 (5.0%)	1 (2.6%)		1 (0.75%)	4 (2.0%)	2 (2.1%)			1 (5.9%)	1 (1.3%)	3 (3.5%)	2 (3.3%)	1 (0.59%)	4 (1.7%)	2 (1.7%)	1 (5.0%)				3 (2.9%)	2 (4.8%)	22 (2.4%)	13 (0.91%)	7 (3.0%)
Pulmonary Aspergillus	1 (4.6%)	1 (4.2%)		1 (1.5%)	1 (1.3%)					1 (0.95%)	4 (2.6%)	4 (9.8%)	1 (5.0%)	1 (2.6%)		1 (0.75%)	4 (2.0%)	2 (2.1%)			1 (5.9%)		3 (3.5%)	2 (3.3%)	1 (0.59%)	4 (1.7%)	2 (1.7%)	1 (5.0%)				3 (2.9%)	2 (4.8%)	20 (2.2%)	12 (0.84%)	6 (2.5%)
Baseline drugs, n (%)
Oral & IV glucocorticoids	15 (68.2%)	11 (45.8%)	4 (100%)	38 (58.5%)	51 (66.2%)	7 (70.0%)	11 (73.3%)	18 (72.0%)	14 (73.7%)	73 (69.5%)	111 (71.6%)	32 (78.1%)	15 (75.0%)	24 (63.2%)	6 (100%)	103 (76.9%)	139 (70.6%)	85 (88.5%)	28 (80.0%)	39 (62.9%)	13 (76.5%)	52 (68.4%)	67 (77.0%)	46 (76.7%)	88 (51.8%)	115 (48.9%)	78 (65.6%)	11 (55.0%)	13 (44.8%)	2 (66.7%)	38 (55.9%)	66 (64.1%)	28 (66.7%)	339 (37.2%)	499 (34.9%)	85 (36.0%)	18 (66.7%)	18 (54.6%)	2 (50.0%)
Cyclophosphamide		1 (4.2%)			1 (1.3%)			3 (12.0%)		7 (6.7%)	12 (7.7%)	4 (9.8%)		1 (2.6%)		9 (6.7%)	11 (5.6%)	3 (3.1%)	3 (8.6%)	1 (1.6%)		3 (4.0%)	5 (5.8%)	3 (5.0%)	4 (2.4%)	19 (8.1%)	10 (8.4%)		1 (3.5%)		3 (4.4%)	3 (2.9%)	2 (4.8%)	5 (0.55%)	11 (0.77%)	1 (0.42%)
Azathioprine		1 (4.2%)		2 (3.1%)	2 (2.6%)		1 (6.7%)	1 (4.0%)	2 (10.5%)	13 (12.4%)	20 (12.9%)	6 (14.6%)				7 (5.2%)	16 (8.1%)	7 (7.3%)	3 (8.6%)	1 (1.6%)		6 (7.9%)	2 (2.3%)	5 (8.3%)	18 (10.6%)	12 (5.1%)	10 (8.4%)		2 (6.9%)		4 (5.9%)	4 (3.9%)	4 (9.5%)	6 (0.66%)	7 (0.49%)	3 (1.3%)	1 (3.7%)	1 (3.0%)
Oral ciclosporin				5 (7.7%)	5 (6.5%)		1 (6.7%)	1 (4.0%)	1 (5.3%)	5 (4.8%)	5 (3.2%)	3 (7.3%)	1 (5.0%)	2 (5.3%)		12 (9.0%)	11 (5.6%)	11 (11.5%)	2 (5.7%)	1 (1.6%)	1 (5.9%)	1 (1.3%)	4 (4.6%)	2 (3.3%)	6 (3.5%)	5 (2.1%)	4 (3.4%)	1 (5.0%)	1 (3.5%)		4 (5.9%)	4 (3.9%)	4 (9.5%)	29 (3.2%)	26 (1.8%)	6 (2.5%)	3 (11.1%)	2 (6.1%)
Oral tacrolimus	2 (9.1%)			4 (6.2%)	4 (5.2%)	1 (10.0%)	6 (40.0%)	6 (24.0%)	5 (26.3%)	21 (20.0%)	17 (11.0%)	6 (14.6%)	1 (5.0%)	4 (10.5%)		65 (48.5%)	86 (43.7%)	59 (61.5%)	16 (45.7%)	28 (45.2%)	6 (35.3%)	22 (29.0%)	16 (18.4%)	17 (28.3%)	17 (10.0%)	16 (6.8%)	17 (14.3%)	1 (5.0%)	1 (3.5%)	1 (33.3%)	12 (17.7%)	17 (16.5%)	8 (19.1%)	38 (4.2%)	39 (2.7%)	13 (5.5%)	2 (7.4%)	2 (6.1%)	1 (25.0%)
Mycophenolate			1 (25.0%)		2 (2.6%)	1 (10.0%)	4 (26.7%)	2 (8.0%)	4 (21.1%)	10 (9.5%)	13 (8.4%)	4 (9.8%)	1 (5.0%)			18 (13.4%)	15 (7.6%)	26 (27.1%)	1 (2.9%)			45 (59.2%)	34 (39.1%)	35 (58.3%)	30 (17.7%)	28 (11.9%)	36 (30.3%)			2 (66.7%)	5 (7.4%)	7 (6.8%)	6 (14.3%)	1 (0.11%)	1 (0.07%)		1 (3.7%)
Mizoribine											3 (1.9%)	1 (2.4%)						1 (1.0%)		1 (1.6%)	2 (11.8%)	2 (2.6%)	2 (2.3%)	2 (3.3%)	1 (0.59%)	3 (1.3%)	1 (0.84%)				1 (1.5%)	1 (0.97%)	1 (2.4%)		1 (0.07%)
Methotrexate				1 (1.5%)						1 (0.95%)	3 (1.9%)			2 (5.3%)			1 (0.51%)	1 (1.0%)	3 (8.6%)	6 (9.7%)	3 (17.7%)	1 (1.3%)		1 (1.7%)	2 (1.2%)	3 (1.3%)		1 (5.0%)			2 (2.9%)			6 (0.66%)	10 (0.70%)	3 (1.3%)
TNF inhibitors		1 (4.2%)	1 (25.0%)								1 (0.65%)			1 (2.6%)					1 (2.9%)	6 (9.7%)	3 (17.7%)			1 (1.7%)	1 (0.59%)									3 (0.33%)	8 (0.56%)	1 (0.42%)
IL-5 inhibitors																	1 (0.51%)
IL-6 inhibitors			1 (25.0%)					2 (8.0%)		4 (3.8%)	2 (1.3%)	1 (2.4%)		1 (2.6%)		2 (1.5%)	2 (1.0%)	1 (1.0%)	1 (2.9%)	4 (6.5%)	3 (17.7%)	2 (2.6%)	1 (1.2%)	2 (3.3%)	13 (7.7%)	7 (3.0%)	6 (5.0%)				4 (5.9%)		1 (2.4%)	8 (0.88%)	10 (0.70%)	2 (0.85%)
B-cell targeting therapies							1 (6.7%)			6 (5.7%)	6 (3.9%)	4 (9.8%)				3 (2.2%)	7 (3.6%)	1 (1.0%)				3 (4.0%)	4 (4.6%)	3 (5.0%)	1 (0.59%)	5 (2.1%)	5 (4.2%)		1 (3.5%)			1 (0.97%)	2 (4.8%)		2 (0.14%)
T-cell targeting therapies	1 (4.6%)									2 (1.9%)	3 (1.9%)					2 (1.5%)	3 (1.5%)	4 (4.2%)	5 (14.3%)	7 (11.3%)	3 (17.7%)	2 (2.6%)	1 (1.2%)	1 (1.7%)	2 (1.2%)	2 (0.85%)	4 (3.4%)				2 (2.9%)	1 (0.97%)	1 (2.4%)	8 (0.88%)	6 (0.42%)	2 (0.85%)
JAK inhibitor										2 (1.9%)		1 (2.4%)			1 (16.7%)	3 (2.2%)	2 (1.0%)		1 (2.9%)	3 (4.8%)	1 (5.9%)	1 (1.3%)		2 (3.3%)	1 (0.59%)		1 (0.84%)							6 (0.66%)	6 (0.42%)	5 (2.1%)			1 (25.0%)
IV immunoglobulin										3 (2.9%)	1 (0.65%)	1 (2.4%)				3 (2.2%)	2 (1.0%)	2 (2.1%)	1 (2.9%)			2 (2.6%)	1 (1.2%)	1 (1.7%)							1 (1.5%)	1 (0.97%)		3 (0.33%)	1 (0.07%)	1 (0.42%)
N-acetylcysteine				1 (1.5%)							1 (0.65%)												1 (1.2%)									1 (0.97%)		2 (0.22%)	4 (0.28%)
Pirfenidone	3 (13.6%)				3 (3.9%)					2 (1.9%)	1 (0.65%)	3 (7.3%)		2 (5.3%)	1 (16.7%)	3 (2.2%)	4 (2.0%)	4 (4.2%)	2 (5.7%)		1 (5.9%)	1 (1.3%)	2 (2.30%)			4 (1.7%)						1 (0.97%)	1 (2.4%)	58 (6.4%)	67 (4.7%)	26 (11.0%)	1 (3.7%)		1 (25.0%)
Nintedanib	22 (100%)	24 (100%)	4 (100%)	65 (100%)	77 (100%)	10 (100%)	15 (100%)	25 (100%)	19 (100%)	105 (100%)	155 (100%)	41 (100%)	20 (100%)	38 (100%)	6 (100%)	134 (100%)	197 (100%)	96 (100%)	35 (100%)	62 (100%)	17 (100%)	76 (100%)	87 (100%)	60 (100%)	170 (100%)	235 (100%)	119 (100%)	20 (100%)	29 (100%)	3 (100%)	68 (100%)	103 (100%)	42 (100%)	911 (100%)	1,430 (100%)	236 (100%)	27 (100%)	33 (100%)	4 (100%)
Management, n (%)
Oxygen therapy	4 (18.2%)	5 (20.8%)	1 (25.0%)	12 (18.5%)	18 (23.4%)	2 (20.0%)	1 (6.7%)	1 (4.0%)	1 (5.3%)	21 (20.0%)	33 (21.3%)	12 (29.3%)	9 (45.0%)	15 (39.5%)		22 (16.4%)	38 (19.3%)	17 (17.7%)	7 (20.0%)	10 (16.1%)	5 (29.4%)	15 (19.7%)	16 (18.4%)	10 (16.7%)	21 (12.4%)	26 (11.1%)	11 (9.2%)	7 (35.0%)	5 (17.2%)		8 (11.8%)	17 (16.5%)	6 (14.3%)	168 (18.4%)	247 (17.3%)	42 (17.8%)	6 (22.2%)	5 (15.2%)	2 (50.0%)
Oxygen inhalation (palliative care)	8 (36.4%)	12 (50.0%)	1 (25.0%)	13 (20.0%)	27 (35.1%)	3 (30.0%)	1 (6.7%)	2 (8.0%)	1 (5.3%)	29 (27.6%)	33 (21.3%)	14 (34.2%)	11 (55.0%)	20 (52.6%)	1 (16.7%)	24 (17.9%)	42 (21.3%)	16 (16.7%)	8 (22.9%)	24 (38.7%)	4 (23.5%)	7 (9.2%)	10 (11.5%)	7 (11.7%)	19 (11.2%)	31 (13.2%)	13 (10.9%)	3 (15.0%)	10 (34.5%)	1 (33.3%)	11 (16.2%)	14 (13.6%)	4 (9.5%)	217 (23.8%)	373 (26.1%)	46 (19.5%)	11 (40.7%)	12 (36.4%)	2 (50.0%)
Opioid use (palliative care)	1 (4.6%)	3 (12.5%)		2 (3.1%)	3 (3.9%)	1 (10.0%)	1 (6.7%)			3 (2.9%)	4 (2.6%)	1 (2.4%)	1 (5.0%)	3 (7.9%)		7 (5.2%)	3 (1.5%)	1 (1.0%)	3 (8.6%)	1 (1.6%)		2 (2.6%)	1 (1.2%)		7 (4.1%)	2 (0.85%)	2 (1.7%)	1 (5.0%)	1 (3.5%)			1 (0.97%)		18 (2.0%)	55 (3.9%)	6 (2.5%)		1 (3.0%)
Plasma exchange therapy																										1 (0.43%)
Endotoxin absorption therapy															1 (16.7%)																			1 (0.11%)
Smoking experience
N	10	11	1	11	24	1	3	2	1	20	34	5	6	19	1	20	37	4	7	18	2	8	13	3	8	31	8	4	8	1	6	10	4	176	366	63	4	7	3
Mean (SD)	748 (486.8)	577.3 (356.9)	300 (0)	768.6 (521.5)	692.1 (552.6)	300 (0)	600 (183.3)	2,400 (0)	580 (0)	679.8 (382.9)	874.3 (469.6)	655 (393.7)	420.3 (212.2)	678.4 (454.5)	1,470 (0)	607.3 (433.2)	822.9 (736.9)	301.5 (213.3)	997.1 (596.7)	843.3 (518.9)	415 (120.2)	717.9 (452.3)	538.5 (451.8)	546.7 (231.8)	505.4 (537.5)	706.0 (542.2)	661.8 (482.0)	885 (564.4)	749.9 (540.1)	300 (0)	413.3 (249.1)	951 (645.2)	543.8 (352.4)	884.2 (709.3)	844.8 (550.0)	765.5 (476.8)	767.5 (914.8)	776.4 (438.3)	815 (210.2)
Median (IQR)	650 (410-895)	500 (320-780)	300 (300-300)	600 (400-1,082.5)	600 (230-825)	300 (300-300)	640 (520-700)	2,400 (2,400-2,400)	580 (580-580)	610 (400-925)	800 (528.8-1,180)	760 (580-800)	370 (296.5-475)	740 (320-910)	1,470 (1,470-1,470)	590 (200-805)	600 (400-1,000)	350 (226.5-425)	700 (600-1,340)	780 (585-1,117.5)	415 (372.5-457.5)	790 (486.8-1,050)	560 (200-705)	580 (440-670)	373.5 (90-700)	555 (245-1,160)	670 (325-975)	820 (425-1,280)	700 (360-978.8)	300 (300-300)	400 (250-475)	850 (575-1,210)	670 (443.8-770)	762.5 (400-1,040)	780 (500-1,035)	720 (445-1,000)	425 (325-867.5)	900 (600-1,000)	825 (712.5-922.5)
Min–Max	200-1,740	100-1,200	300-300	40-1,680	30-1,800	300-300	400-760	2,400-2,400	580-580	100-1,520	20-2,080	35-1,100	200-800	30-1,880	1,470-1,470	16-1,560	20-4,000	6-500	400-2,000	15-2,040	330-500	16-1,200	20-1,600	300-760	16-1,520	20-1,800	14-1,340	380-1,520	94-1,600	300-300	140-840	20-2,400	35-800	10-5,000	10-4,000	4-2,000	100-2,120	15-1,320	600-1,020
Smoking quantity, cigarettes per day x years, n (%)
>0–200	1 (10.0%)	2 (18.2%)		1 (9.1%)	6 (25.0%)					2 (10.0%)	2 (5.9%)	1 (20.0%)	1 (16.7%)	3 (15.8%)		6 (30.0%)	4 (10.8%)	1 (25.0%)		1 (5.6%)		2 (25.0%)	4 (30.8%)		4 (50.0%)	6 (19.4%)	2 (25.0%)		1 (12.5%)		2 (33.3%)	1 (10.0%)	1 (25.0%)	21 (11.9%)	27 (7.4%)	7 (11.1%)	1 (25.0%)	1 (14.3%)
>200–400	2 (20.0%)	2 (18.2%)	1 (100%)	3 (27.3%)	3 (12.5%)	1 (100%)	1 (33.3%)			4 (20.0%)	3 (8.8%)		3 (50.0%)	4 (21.1%)		1 (5.0%)	8 (21.6%)	2 (50.0%)	1 (14.3%)	3 (16.7%)	1 (50.0%)		1 (7.7%)	1 (33.3%)		7 (22.6%)	1 (12.5%)	1 (25.0%)	2 (25.0%)	1 (100%)	2 (33.3%)			28 (15.9%)	47 (12.8%)	8 (12.7%)	1 (25.0%)	1 (14.3%)
>400–600	2 (20.0%)	4 (36.4%)		2 (18.2%)	6 (25.0%)				1 (100%)	4 (20.0%)	8 (23.5%)	1 (20.0%)	1 (16.7%)	2 (10.5%)		4 (20.0%)	7 (18.9%)	1 (25.0%)	2 (28.6%)	3 (16.7%)	1 (50.0%)	1 (12.5%)	4 (30.8%)	1 (33.3%)	2 (25.0%)	5 (16.1%)	1 (12.5%)	1 (25.0%)	1 (12.5%)		1 (16.7%)	2 (20.0%)	1 (25.0%)	22 (12.5%)	70 (19.1%)	13 (20.6%)	1 (25.0%)		1 (33.3%)
>600–800	1 (10.0%)			1 (9.1%)	3 (12.5%)		2 (66.7%)			4 (20.0%)	7 (20.6%)	2 (40.0%)	1 (16.7%)	3 (15.8%)		4 (20.0%)	5 (13.5%)		1 (14.3%)	4 (22.2%)		1 (12.5%)	1 (7.7%)	1 (33.3%)		1 (3.2%)	1 (12.5%)		1 (12.5%)			2 (20.0%)	2 (50.0%)	31 (17.6%)	67 (18.3%)	10 (15.9%)		1 (14.3%)
>800–1,000	2 (20.0%)	1 (9.1%)		1 (9.1%)	1 (4.2%)					2 (10.0%)	4 (11.8%)			4 (21.1%)		1 (5.0%)	4 (10.8%)			1 (5.6%)		2 (25.0%)	2 (15.4%)		1 (12.5%)	2 (6.5%)	1 (12.5%)		1 (12.5%)		1 (16.7%)	2 (20.0%)		28 (15.9%)	61 (16.7%)	10 (15.9%)		2 (28.6%)	1 (33.3%)
>1,000	2 (20.0%)	2 (18.2%)		3 (27.3%)	5 (20.8%)			2 (100%)		4 (20.0%)	10 (29.4%)	1 (20.0%)		3 (15.8%)	1 (100%)	4 (20.0%)	9 (24.3%)		3 (42.9%)	6 (33.3%)		2 (25.0%)	1 (7.7%)		1 (12.5%)	10 (32.3%)	2 (25.0%)	2 (50.0%)	2 (25.0%)			3 (30.0%)		46 (26.1%)	94 (25.7%)	15 (23.8%)	1 (25.0%)	2 (28.6%)	1 (33.3%)
Height, cm
N	12	15	2	25	43	3	3	6	4	48	74	20	13	29	2	53	83	28	16	38	6	17	28	20	38	80	38	6	14	2	21	29	14	342	647	104	14	19	3
Mean (SD)	157.4 (8.8)	159.6 (7.1)	153.5 (13.4)	157.7 (9.9)	160.7 (8.6)	156.3 (15.0)	160.7 (10.3)	159.8 (4.8)	156.8 (5.9)	158.1 (9.8)	159.7 (8.3)	157.0 (9.3)	158.1 (6.5)	162.9 (6.8)	164.5 (9.2)	158.5 (8.9)	159.3 (10.5)	154.7 (7.9)	159.4 (9.1)	156.7 (10.7)	149.7 (5.6)	156.2 (8.0)	159.3 (9.8)	154.0 (7.2)	155.8 (7.8)	157.2 (8.8)	155.7 (7.2)	162.3 (7.5)	162.2 (6.5)	146.5 (3.5)	155.1 (10.3)	157.6 (10.2)	153.5 (7.3)	159.1 (9.4)	161.8 (8.7)	160.5 (8.8)	152.2 (7.1)	160.8 (9)	163.3 (8.3)
Median (IQR)	158 (149.8-161)	160 (156-163.5)	153.5 (148.8-158.3)	157 (151-164)	161 (155.5-168)	152 (148-162.5)	158 (155-165)	160 (157-163)	159.5 (156.3-160)	157.5 (150-165.3)	160 (154-165)	155 (150.8-163)	160 (156-162)	164 (160-168)	164.5 (161.3-167.8)	159 (151-165)	160 (151-166)	153 (150.3-160.3)	160.5 (153.8-164.3)	157.5 (151.3-165)	151 (147.8-152.8)	155 (151-159)	159 (152.8-165.3)	152 (148.8-158.3)	153 (151-159)	157 (151-164)	155 (152-159.8)	162.5 (157.5-168.3)	163 (158.5-166.8)	146.5 (145.3-147.8)	155 (148-163)	160 (149-165)	152 (148-159)	160 (153-166)	163 (157-168)	163 (155-166.3)	149 (147.3-155.5)	163 (159-166)	166 (160-168)
Min–Max	145-175	149-176	144-163	140-178	142-176	144-173	152-172	153-166	148-160	141-177	140-178	143-176	146-168	148-174	158-171	139-177	131-181	143-176	143-175	131-173	140-156	145-171	138-178	143-168	142-173	138-177	143-176	152-171	148-171	144-149	139-173	138-174	143-169	135-183	132-187	142-178	146-169	136-172	154-170
Body weight, kg
N	12	15	2	25	43	3	3	6	4	48	74	20	13	29	2	53	83	29	17	38	6	17	28	20	38	80	38	6	14	2	21	29	14	342	650	103	14	19	3
Mean (SD)	58.3 (10.1)	60.4 (10.1)	65.4 (5.0)	58.6 (15.1)	63.3 (9.7)	62.2 (6.7)	52.0 (14.2)	59.7 (8.9)	56.7 (12.9)	58 (11.7)	59.4 (10.0)	60.2 (12.1)	54.5 (9.5)	60.4 (9.2)	63.7 (19.7)	56.9 (12.7)	63.4 (14.4)	58.5 (13.3)	59.3 (19.0)	58.6 (11.3)	55.4 (18.2)	58.2 (11.0)	63.2 (14.8)	56.9 (10.7)	55.1 (10.6)	58.6 (12.5)	55.4 (12.1)	58.8 (9.5)	61.0 (10.4)	58.8 (14.4)	53.9 (10.7)	55.4 (10.7)	58.8 (12.9)	58.6 (12.3)	63.1 (13.1)	59.8 (11.5)	53.6 (9.3)	62 (11.9)	67.3 (11.8)
Median (IQR)	59.4 (50.5-62.3)	55.5 (54.5-65.5)	65.4 (63.6-67.1)	60 (49-66.9)	65 (57.1-70.2)	62.2 (58.9-65.6)	58.5 (47.2-60.2)	59.9 (56.8-62.3)	60.4 (54.0-63.1)	56.1 (48-65.7)	60 (52.1-66.9)	57.9 (54.1-64.6)	53.1 (46.3-61.3)	59.8 (54.5-68)	63.7 (56.7-70.6)	56.4 (47.6-65.4)	63.6 (49.8-72.4)	59.5 (48-66)	57.5 (50.7-63.2)	57.1 (51-64.9)	48 (44.1-61.3)	58.2 (52.8-67.1)	63.6 (51.0-71.7)	56.5 (51.9-63.4)	55.9 (47.6-59.9)	58.1 (49.5-63.1)	53.9 (47.3-62.108)	62.7 (51.1-65.1)	59.5 (51.9-66.4)	58.8 (53.7-63.8)	52.9 (47.9-60.1)	56.6 (46.6-61.8)	59.0 (50.7-62.7)	58 (49.7-67.5)	62.8 (54.5-71)	60.2 (53.9-65.9)	54.6 (45.4-60.8)	59 (54.9-71.2)	69.1 (61.9-73.6)
Min–Max	44.4-75.6	47-82	61.8-68.9	30-96.4	39.2-81.8	55.5-68.9	35.8-61.8	46.2-73.5	38.2-67.8	35.8-84	37.8-78.5	38.7-94.2	40.8-72.2	42-81.8	49.7-77.6	29.9-83.7	36.9-96.7	34.9-87.8	36.8-120.7	36-90.7	40-87.8	37.7-74.4	36.8-96.7	34.7-74	29.9-84	36.8-96.7	36.4-88.5	46.3-67.9	47.3-78.8	48.6-68.9	35-79	36.8-73.4	38.7-94.2	26.3-90	29.2-115	32.2-95.8	41.9-69.5	40.1-86.4	54.7-78
BMI, kg/m2
N	12	15	2	25	43	3	3	6	4	48	74	20	13	29	2	53	83	28	16	38	6	17	28	20	38	80	38	6	14	2	21	29	14	342	646	103	14	19	3
Mean (SD)	23.4 (2.1)	23.6 (2.7)	28.2 (7.1)	23.2 (4.1)	24.5 (3.7)	26.2 (7.4)	19.9 (4.1)	23.3 (2.6)	22.9 (3.8)	23.1 (3.6)	23.2 (3.2)	24.3 (3.5)	21.8 (3.7)	22.8 (3.5)	23.2 (4.7)	22.5 (3.9)	24.9 (4.7)	24.4 (5)	23.5 (5.0)	23.9 (4.1)	24.4 (6.5)	23.8 (4.2)	24.7 (4.1)	24.0 (4.3)	22.7 (4.1)	23.7 (4.5)	22.9 (4.9)	22.3 (3.3)	23.2 (3.7)	27.6 (8.0)	22.3 (3.4)	22.2 (3.2)	24.9 (4.4)	23.0 (3.7)	24.0 (4.0)	23.1 (3.4)	23.0 (3.2)	23.9 (3.7)	25.0 (2.0)
Median (IQR)	23.6 (22.2-24.6)	23.7 (22.0-25.1)	28.2 (25.8-30.7)	23.8 (21.6-26.2)	24.0 (22.1-26.4)	26.9 (22.7-30.1)	20.9 (18.2-22.2)	23.2 (21.7-25.1)	23.7 (22.0-24.6)	22.3 (20.9-25.3)	23.0 (21.7-25.1)	23.6 (23.0-26.2)	21.8 (19.6-24.0)	22.2 (20.2-24.7)	23.2 (21.6-24.9)	22.1 (19.8-24.8)	24.0 (21.9-26.5)	23.5 (20.9-27.2)	22.8 (20.7-24.2)	23.7 (21.7-27.4)	21.1 (20.4-26.4)	23.4 (21.2-26.2)	24.7 (22.5-26.9)	23.6 (22.7-26.5)	22.6 (19.4-25.3)	23.3 (21.0-25.7)	22.6 (19.5-26.3)	22.3 (19.8-24.2)	23.1 (21.7-23.9)	27.6 (24.7-30.4)	21.9 (19.4-2526)	22.2 (21-24)	24.7 (22.7-26.8)	23.2 (20.4-25.5)	23.9 (21.5-26.3)	23.2 (21.2-25.2)	21.8 (20.4-24.7)	24.3 (22.0-25.8)	25.1 (24.1-26.0)
Min–Max	20.3-26.5	19.1-29.8	23.3-33.2	13.9-30.4	17.2-33.1	18.5-33.2	15.5-23.4	19.7-26.7	17.4-26.5	15.5-33.3	15.4-29.9	17.0-33.0	15.9-27.5	16-31.2	19.9-26.5	13.3-32.9	15.4-40.2	15.31-36.08	18.0-39.4	15.4-31.2	19.9-36.1	16.5-31.4	16.6-33.5	15.8-33.2	13.3-31.4	15.4-40.2	14.2-34.1	18.3-26.9	17.2-29.9	21.9-33.2	16.0-27.9	15.2-29.4	17.0-33.0	13.2-34.0	12.9-39.1	13.3-30.4	19.1-29.0	15.9-30.6	23.1-27.0
KL-6, U/mL
N	3	4		14	15		1	1	3	13	20		3	5	1	15	17	2	4	7	1	8	8		19	16	3	1	1		12	15	2	116	176	15	2	3
Mean (SD)	1,060.7 (884.1)	1,958 (471.2)		1,985.5 (2,232.0)	1,133.8 (695.8)		523 (0)	390 (0)	1,215.3 (729.3)	1,274 (1,019.0)	1,162.4 (716.8)		1,363 (360.8)	847 (470.8)	1,652 (0)	1,731.9 (1,834.6)	1,156.4 (690.0)	1,007 (827.3)	794.5 (502.3)	2,381.9 (3,076.2)	1,973 (0)	1,619.9 (1,235.4)	1,318.5 (983.0)		1,309.9 (932.2)	908.4 (520.9)	955 (61.4)	685 (0)	1,931 (0)		1,645.6 (1,161.0)	1,385.8 (936.9)	1,323 (997.0)	1,093.0 (755.5)	1,193.7 (860.2)	1,447.2 (1,177.4)	988.5 (262.3)	1,907.7 (1,535.1)
Median (IQR)	717 (558.5-1,391)	1,864 (1,730.8-2,091.3)		1,040.5 (820.875-2,131.50)	802 (567-1,455)		523 (523-523)	390 (390-390)	1,000 (809-1,514)	1,026 (478-1,606)	897 (795-1,310.3)		1,174 (1,155-1,476.5)	1,001 (460-1,260)	1,652 (1,652-1,652)	722 (582.5-2,432.5)	871 (737-1,382)	1,007 (714.5-1,299.5)	627 (448.5-973)	1,382 (892-1,882)	1,973 (1,973-1,973)	1,091 (897-2,014.8)	836 (776.8-1,650.5)		1,012 (804.5-1,625.5)	781 (636.8-1,080)	980 (932.50-990)	685 (685-685)	1,931 (1,931-1,931)		1,402.5 (658.5-2,446.3)	929 (646.5-2,166)	1,323 (970.5-1,675.5)	834.5 (567.8-1,181.8)	931 (598.3-1,499.5)	1,038 (523.5-1,988)	988.5 (895.8-1,081.3)	1,191 (1,026.5-2,430.5)
Min–Max	400-2,065	1,493-2,611		579-8,926	383-2,934		523-523	390-390	618-2,028	231-3,241	319-2,797		1,136-1,779	244-1,270	1,652-1,652	326-6,577	442-2,987	422-1,592	420-1,504	494-9,249	1,973-1,973	523-3,819	382-2,987		231-3,819	264-2,342	885-1,000	685-685	1,931-1,931		443-3,819	303-2,861	618-2,028	238-3,740	182-4,795	301-4,118	803-1,174	862-3,670
LDH, U/L
N	2	3		14	15		1	1	4	13	20		3	5	1	16	18	2	4	9	2	9	7	1	20	20	4	1	1		13	15	3	118	176	16	1	4
Mean (SD)	255.5 (26.2)	290.3 (113.2)		240.93 (47.54)	255.1 (71.0)		272 (0)	158 (0)	215.3 (25.0)	214.1 (39.1)	220.7 (41.2)		249.3 (71.3)	199 (47.9)	254 (0)	267.5 (75.0)	259.1 (52.7)	246.5 (123.7)	183.5 (24.2)	241.7 (87.6)	217.5 (55.9)	256.8 (57.0)	233.3 (36)	186 (0)	207.6 (42.2)	234.5 (51.8)	224.3 (27.4)	258 (0)	292 (0)		248.3 (62.6)	225.9 (51.5)	211.3 (29.0)	233.6 (56.3)	229.3 (55.9)	238.4 (80.1)	433 (0)	244.5 (66.6)
Median (IQR)	255.5 (246.3-264.8)	227 (225-324)		235 (208-257.8)	243 (226-258)		272 (272-272)	158 (158-158)	216 (200.3-231)	213 (189-237)	223.5 (180.8-260.3)		234 (210.5-280.5)	177 (175-206)	254 (254-254)	275 (213.5-307.3)	255.5 (215-291.8)	246.5 (202.8-290.3)	181 (171.3-193.3)	215 (191-233)	217.5 (197.8-237.3)	272 (213-286)	239 (225-254)	186 (186-186)	204 (175.3-230.3)	237.5 (206.8-261.8)	225 (214.8-234.5)	258 (258-258)	292 (292-292)		227 (213-278)	216 (185-250.5)	205 (195.5-224)	220 (189.5-260)	225.5 (191.5-258.5)	207.5 (181.8-261.3)	433 (433-433)	219.5 (213.3-250.8)
Min–Max	237-274	223-421		181-362	159-454		272-272	158-158	186-243	150-297	159-284		187-327	158-279	254-254	161-455	170-384	159-334	157-215	163-412	178-257	176-343	164-272	186-186	146-317	151-350	190-257	258-258	292-292		150-370	159-313	186-243	143-404	107-435	171-451	433-433	196-343
CRP, mg/dL
N	4	4		14	15		1	1	4	14	21		3	5	1	15	17	2	3	7	2	9	8	1	20	19	5	1	1		14	16	3	120	178	16	2	4
Mean (SD)	0.80 (0.49)	0.43 (0.51)		0.24 (0.35)	0.35 (0.63)		0.05 (0)	0.17 (0)	0.39 (0.38)	0.22 (0.23)	0.69 (1.2)		3.2 (5.1)	0.65 (0.51)	1.1 (0)	0.26 (0.36)	0.37 (0.63)	0.07 (0.01)	1.3 (1.0)	1.5 (2.0)	0.34 (0.33)	0.36 (0.30)	0.49 (0.60)	0.23 (0)	0.68 (1.8)	0.49 (0.70)	0.61 (0.43)	1.2 (0)	0.28 (0)		0.35 (0.37)	0.19 (0.21)	0.21 (0.10)	1.1 (3.3)	0.66 (1.5)	2.8 (6.3)	4.6 (6.3)	1.2 (1.4)
Median (IQR)	0.67 (0.58-0.88)	0.24 (0.09-0.57)		0.09 (0.04-0.29)	0.14 (0.04-0.37)		0.05 (0.05-0.05)	0.17 (0.17-0.17)	0.26 (0.20-0.45)	0.20 (0.04-0.31)	0.16 (0.08-0.53)		0.39 (0.23-4.7)	0.50 (0.45-0.77)	1.1 (1.1-1.1)	0.17 (0.04-0.26)	0.10 (0.05-0.20)	0.07 (0.07-0.08)	1.8 (0.96-1.9)	0.36 (0.21-1.9)	0.34 (0.22-0.45)	0.31 (0.24-0.40)	0.25 (0.08-0.65)	0.23 (0.23-0.23)	0.06 (0.03-0.16)	0.19 (0.04-0.66)	0.56 (0.37-0.95)	1.2 (1.2-1.2)	0.28 (0.28-0.28)		0.23 (0.09-0.43)	0.11 (0.04-0.30)	0.23 (0.17-0.26)	0.23 (0.10-0.71)	0.21 (0.09-0.64)	0.38 (0.14-1.9)	4.6 (2.4-6.9)	0.68 (0.27-1.6)
Min–Max	0.36-1.5	0.08-1.2		0.01-1.1	0.01-2.5		0.05-0.05	0.17-0.17	0.10-0.95	0.01-0.82	0.01-4.5		0.07-9.1	0.09-1.5	1.1-1.1	0.01-1.1	0.01-2.1	0.06-0.08	0.17-2.1	0.08-5.6	0.10-0.57	0.05-1.1	0.04-1.8	0.23-0.23	0.01-7.4	0.01-2.7	0.07-1.1	1.2-1.2	0.28-0.28		0.05-1.2	0.01-0.77	0.10-0.29	0.01-28.7	0.01-14.0	0.04-24.3	0.17-9.1	0.23-3.2
Neutrophil count, %
N	2	3		10	14		1	1	3	13	18		2	3		12	15	2	3	8		9	7	1	14	17	3	1			10	12	2	98	138	6	1	2
Mean (SD)	71.7 (2.6)	76.1 (16.7)		67.1 (15.5)	69.8 (16.1)		77.3 (0)	40.8 (0)	74.6 (14.1)	62.7 (11.2)	71.7 (11.5)		57.1 (15.4)	65.2 (12.1)		70.7 (10.6)	68.2 (14.0)	63.2 (14)	73.1 (7.4)	77.1 (6.6)		69.7 (10.9)	65.3 (14.7)	75.6 (0)	60.9 (12.8)	69.4 (10.0)	67.4 (19.8)	67.3 (0)			68.1 (11.2)	63.1 (15.6)	67.8 (11.0)	65.1 (10.2)	66.0 (12.2)	72.3 (15.8)	82.5 (0)	66.2 (6.1)
Median (IQR)	71.7 (70.7-72.6)	83 (70.1-85.6)		68.9 (55.8-80.1)	72.1 (57.6-82.1)		77.3 (77.3-77.3)	40.8 (40.8-40.8)	75.6 (67.8-81.9)	61.8 (56-70.8)	72.6 (60.7-77.6)		57.1 (51.7-62.6)	64.4 (59.0-71)		71.0 (63.5-77.5)	70.4 (60.6-78.2)	63.2 (58.3-68.2)	73.7 (69.6-76.9)	78.8 (70.7-82.5)		70.5 (61.8-76)	70.4 (53.6-75.8)	75.6 (75.6-75.6)	62.8 (52.6-67.0)	71.7 (59.9-77.3)	65.3 (57-76.7)	67.3 (67.3-67.3)			69.1 (59.2-74.2)	62.6 (52.6-73.3)	67.8 (63.9-71.7)	64.8 (57.1-73.2)	67 (57.1-72.9)	73.2 (67.3-80.1)	82.5 (82.5-82.5)	66.2 (64.1-68.4)
Min–Max	69.8-73.5	57.1-88.2		41.4-84.1	43-92.3		77.3-77.3	40.8-40.8	60-88.1	40.6-80.4	54.3-92.3		46.2-68	53.5-77.6		52.5-90.5	38-88.4	53.3-73.1	65.4-80.1	68-84.3		56.4-90.5	46-82.4	75.6-75.6	35-81.8	54.9-85.2	48.7-88.1	67.3-67.3			53-90.5	38-87.7	60-75.6	44.6-89.4	29.9-94.3	46.7-92.9	82.5-82.5	61.9-70.5
WBC count, cells/μL
N	4	4		13	15		1	1	4	13	20		4	5	1	16	18	2	4	9	2	9	8	1	20	19	5	1	1		14	15	3	127	187	17	2	4
Mean (SD)	6,270 (1,704.1)	8,812.5 (2,006.8)		7,975.4 (3,342.5)	8,462.7 (2,591.3)		9,060 (0)	7,400 (0)	8,232.5 (4,481.0)	7,303.9 (3,156.0)	8,677.5 (3,084.3)		7,502.5 (1,395.6)	9,958 (4,359.2)	14,600 (0)	9,115 (3,523.4)	9,649.4 (5,767.6)	7,800 (3,818.4)	9,252.5 (1,556.4)	9,672.2 (4,915.8)	8,525 (5,055.8)	9,277.8 (2,081.9)	8,572.5 (3,368.4)	8,680 (0)	7,448 (2,490.7)	6,999.5 (2,116.9)	9,806 (2,636.6)	6,060 (0)	10,620 (0)		7,274.3 (2,448.3)	7,929.3 (2,971.7)	6,176.7 (2,181.8)	7,774.5 (2,658.7)	8,035.2 (2,475.4)	8,760.6 (3,290.1)	10,155 (954.6)	7,947.5 (3,670.1)
Median (IQR)	6,485 (5,142.5-7,612.5)	9,300 (8,175-9,937.5)		7,400 (5,910-9,400)	8,000 (6,560-9,100)		9,060 (9,060-9,060)	7,400 (7,400-7,400)	6,925 (5,047.5-10,110)	6,000 (5,710-8,660)	7,825 (7,045-9,150)		7,165 (6,875-7,792.5)	10,100 (7,180-10,130)	14,600 (14,600-14,600)	8,340 (7,425-9,070)	7,800 (6,425-10,525)	7,800 (6,450-9,150)	9,435 (8,677.5-10,010)	8,900 (6,200-9,400)	8,525 (6,737.5-10,312.5)	8,500 (8,000-9,060)	8,225 (7,027.5-9,407.5)	8,680 (8,680-8,680)	7,300 (5,935-9,100)	7,100 (5,430-7,900)	8,800 (8,560-9,470)	6,060 (6,060-6,060)	10,620 (10,620-10,620)		8,165 (5,470-8,595)	7,100 (6,165-8,805)	5,170 (4,925-6,925)	7,300 (5,910-9,320)	7,600 (6,350-9,300)	7,780 (6,960-10,000)	10,155 (9,817.5-10,492.5)	6,790 (5,575-9,162.5)
Min–Max	4,280-7,830	6,000-10,650		2,920-14,860	5,610-14,800		9,060-9,060	7,400-7,400	4,680-14,400	3,390-13,300	4,000-15,700		6,200-9,480	5,480-16,900	14,600-14,600	5,360-20,400	4,890-29,900	5,100-10,500	7,200-10,940	5,800-20,440	4,950-12,100	7,400-13,300	4,000-15,150	8,680-8,680	3,390-12,300	4,000-12,400	7,800-14,400	6,060-6,060	10,620-10,620		3,390-12,320	4,000-14,310	4,680-8,680	2,600-15,900	3,560-19,300	4,600-16,000	9,480-10,830	5,050-13,160
Monocyte count, %
N	2	3		14	14		1	1	3	14	15		2	4		14	18	2	3	9		9	7	1	16	17	3	1	1		12	13	2	105	152	8	1	2
Mean (SD)	5.0 (1.9)	5.1 (1.8)		5.8 (2.1)	5.5 (2.2)		5.6 (0)	7.5 (0)	7 (1.5)	6.6 (2.0)	6.2 (2.6)		6.4 (0.99)	6.4 (1.8)		5.5 (2.5)	6.3 (2.6)	8.4 (1.3)	6.6 (3.3)	5.2 (2.0)		5.7 (2.6)	7.3 (2.1)	6.2 (0)	6.1 (2.4)	7.3 (2.3)	6.4 (0.58)	6.9 (0)	5 (0)		5.8 (2.3)	5.6 (1.8)	7.5 (1.8)	6.1 (1.7)	6.0 (2.1)	5.7 (2.6)	3.6 (0)	8.2 (1.2)
Median (IQR)	5.0 (4.3-5.6)	4.1 (4.1-5.7)		5.9 (4.7-6.6)	5.2 (4.1-6.8)		5.6 (5.6-5.6)	7.5 (7.5-7.5)	6.2 (6.2-7.5)	6.9 (5.3-7.9)	5.6 (4.5-7.4)		6.4 (6.1-6.8)	6 (5.3-7.1)		5.8 (3.5-7.6)	6.4 (4.5-7.7)	8.4 (8.0-8.9)	5.9 (4.8-8.1)	4.6 (3.7-6.8)		5.8 (4.6-8.1)	7.8 (5.6-8.5)	6.2 (6.2-6.2)	6.4 (4.5-7.7)	6.5 (5.7-9.5)	6.1 (6.1-6.6)	6.9 (6.9-6.9)	5 (5-5)		6.4 (4.6-7.4)	5.6 (4.6-5.9)	7.5 (6.8-8.17)	6 (4.9-7.1)	5.9 (4.8-7.0)	5.7 (4.4-7)	3.6 (3.6-3.6)	8.2 (7.7-8.6)
Min–Max	3.6-6.3	4-7.2		1.1-9.2	2.3-9.8		5.6-5.6	7.5-7.5	6.1-8.7	3-9.2	3-14		5.7-7.1	4.8-8.9		1.2-9	1-10.9	7.5-9.3	3.7-10.2	3-8		1.2-9	4.6-10.3	6.2-6.2	1.8-10.4	4.6-10.9	6.1-7.1	6.9-6.9	5-5		1.2-9	2.1-9	6.2-8.7	1-10.3	1-13	1.7-10.4	3.6-3.6	7.3-9
Lymphocyte count, %
N	2	3		14	14		1	1	3	13	15		2	4		14	17	2	3	9		9	7	1	16	17	3	1	1		12	13	2	105	153	8	1	2
Mean (SD)	21.8 (3.3)	14.9 (10.6)		25.2 (12.0)	22.5 (11.6)		15.2 (0)	46.4 (0)	16.8 (11.7)	26.4 (9.5)	20.0 (8.8)		33.2 (13.2)	24.9 (7.0)		21.1 (7.9)	22.5 (14.2)	26.4 (16.1)	17.2 (5.9)	19.3 (10.3)		20.1 (7.6)	23.7 (13.4)	17.4 (0)	25.8 (11.5)	20.1 (8.6)	23.3 (17.8)	17.5 (0)	13 (0)		21.3 (9.9)	27.1 (13.8)	22.8 (7.6)	25.4 (9.8)	25.1 (10.5)	23.3 (14.7)	13.3 (0)	24.3 (9.5)
Median (IQR)	21.8 (20.6-22.9)	10.8 (8.9-18.9)		24.0 (14.8-32.1)	19.4 (14.4-32.5)		15.2 (15.2-15.2)	46.4 (46.4-46.4)	17.4 (11.1-22.8)	23.2 (20-30.1)	18.1 (13.5-27.5)		33.2 (28.6-37.9)	25.9 (22.2-28.6)		18.2 (16-26.3)	19.5 (12.4-33)	26.4 (20.7-32.0)	17.7 (14.4-20.3)	21.5 (9.9-22.7)		18 (16-26)	19.5 (14.9-34.0)	17.4 (17.4-17.4)	24.6 (17.8-34.6)	20.5 (12.8-25.8)	24.9 (14.9-32.6)	17.5 (17.5-17.5)	13 (13-13)		19.0 (16.7-30.2)	26.3 (18.4-34.9)	22.8 (20.1-25.5)	23.7 (18-32)	23.5 (17.3-33.1)	18.6 (14.6-30.2)	13.3 (13.3-13.3)	24.3 (21.0-27.7)
Min–Max	19.4-24.1	7-27		10.2-48.5	4.4-44.7		15.2-15.2	46.4-46.4	4.8-28.2	15-47.3	7.3-34.9		23.9-42.5	15.6-32.3		8.2-34.7	4-56	15-37.7	11.1-22.8	9.2-40.5		8.2-33.3	6.8-42	17.4-17.4	6.3-48.9	6.8-33.1	4.8-40.2	17.5-17.5	13-13		7-39.3	8.2-56	17.4-28.2	4.3-52	4.2-56.3	5.3-45.7	13.3-13.3	17.6-31
Neutrophil to lymphocyte ratio
N	2	3		10	13		1	1	3	12	15		2	3		12	14	2	3	8		9	7	1	13	16	3	1			10	11	2	96	127	6	1	2
Mean (SD)	3.3 (0.63)	7.5 (5.3)		4.1 (2.7)	4.9 (5.3)		5.1 (0)	0.88 (0)	8.3 (8.8)	2.67 (1.3)	4.6 (3.1)		2.0 (1.2)	3.0 (1.8)		4.2 (2.5)	5.3 (4.5)	3.1 (2.5)	4.8 (2.2)	5.6 (2.8)		4.2 (2.8)	4.4 (3.8)	4.3 (0)	2.9 (1.8)	4.6 (3.0)	7.4 (9.5)	3.9 (0)			3.9 (2.8)	3.5 (3.2)	3.2 (1.6)	3.3 (2.5)	3.7 (3.1)	6.1 (5.9)	6.2 (0)	3 (1.4)
Median (IQR)	3.3 (3.1-3.6)	7.7 (4.9-10.1)		3.4 (1.6-6.6)	3.6 (1.7-6.0)		5.1 (5.1-5.1)	0.88 (0.88-0.88)	4.3 (3.2-11.4)	2.6 (1.8-3.3)	3.9 (2.3-6.1)		2.0 (1.5-2.4)	2.4 (2-3.7)		4.2 (2.6-4.6)	3.9 (2.3-6.0)	3.1 (2.3-4.0)	4.2 (3.5-5.7)	4.8 (3.2-8.4)		3.6 (2.4-4.5)	3.6 (1.7-5.6)	4.3 (4.3-4.3)	2.4 (1.4-4.0)	3.5 (2.2-6.3)	2.6 (1.9-10.5)	3.9 (3.9-3.9)			3.7 (1.9-4.4)	1.9 (1.4-4.9)	3.2 (2.7-3.8)	2.9 (1.8-4.0)	2.9 (1.7-4.2)	4.5 (2.9-5.9)	6.2 (6.2-6.2)	3 (2.5-3.5)
Min–Max	2.9-3.8	2.1-12.6		0.85-8.2	0.96-21.0		5.1-5.1	0.88-0.88	2.1-18.4	0.86-5.4	1.6-12		1.1-2.9	1.7-5.0		1.5-11.0	0.68-13.8	1.4-4.9	2.9-7.2	3.0-9.2		1.8-11.4	1.1-11.7	4.3-4.3	0.72-6.2	1.7-11.7	1.2-18.4	3.9-3.9			1.4-11.0	0.68-10.7	2.1-4.3	0.95-20	0.53-22.5	1.0-17.5	6.2-6.2	2-4.0
BMI, body mass index; CKD, chronic kidney disease; COPD, chronic obstructive pulmonary disease; CPI, chronic pulmonary infection; CRP, C-reactive protein; GERD, gastroesophageal reflux disease; HP, hypersensitivity pneumonitis; IIP, idiopathic interstitial pneumonia; IL, interleukin; ILD, interstitial lung disease; iNSIP, idiopathic nonspecific interstitial pneumonia; IPF, idiopathic pulmonary fi…

## Sheet: Table S7
Table S7 - Dose of drugs treated concomitantly with antifibrotics
	Nintedanib users in patients with IPF	Nintedanib users in patients with PPF	Nintedanib users in patients with SSc-ILD	Pirfenidone users in patients with IPF
Oral glucocorticoids (prednisone-equivalent dose), mg
N	99	1757	352	52
Mean (SD)	15.8 (13.2)	11.1 (10.8)	7.8 (10.8)	13.8 (11.0)
Median (IQR)	10 (5–20)	7.5 (5–13.8)	5 (3.9–10)	10 (5–19.1)
Min–Max	1–53.3	0.50–170	1–170	1–40
IV injectable glucocorticoids (prednisone-equivalent dose), mg
N	38	164	9	31
Mean (SD)	435.5 (487.2)	408.4 (463.0)	455.9 (510.1)	557.6 (545.2)
Median (IQR)	94 (44–659.8)	100.1 (44–650)	156.3 (44–635)	625 (44–1,250)
Min–Max	16–1,250	11–1,250	33–1,250	10–1,250
Oral cyclophosphamide, mg
N	2	7	4
Mean (SD)	75 (35.4)	64.3 (24.4)	62.5 (25)
Median (IQR)	75 (62.5–87.5)	50 (50–75)	50 (50–62.5)
Min–Max	50–100	50–100	50–100
IV injectable cyclophosphamide, mg
N		25	10
Mean (SD)		684 (367.1)	685 (278.9)
Median (IQR)		500 (500–1,000)	525 (500–1,000)
Min–Max		300–2,000	300–1,000
Azathioprine, mg
N		108	53
Mean (SD)		70.6 (28.2)	74.5 (28.8)
Median (IQR)		50 (50–100)	75 (50–100)
Min–Max		25–150	25–150
Oral ciclosporin, mg
N	2	130	23	1
Mean (SD)	108.3 (82.5)	97.1 (45.3)	85.4 (48.7)	55 (0)
Median (IQR)	108.3 (79.2–137.5)	100 (62.5–100)	75 (50–100)	55 (55–55)
Min–Max	50–166.7	10–200	10–200	55–55
Oral tacrolimus, mg
N	8	432	77	5
Mean (SD)	1.9 (1.2)	2.5 (2.2)	2.6 (3.8)	1.8 (1.1)
Median (IQR)	2 (1–2.4)	2 (1.5–3)	2 (1.3–3)	1 (1–3)
Min–Max	0.20–4	0.50–34	0.50–34	1–3
Mycophenolate mofetil, mg
N	1	171	115
Mean (SD)	250 (0)	1,603.1 (2,554.8)	1,793.5 (3,079.4)
Median (IQR)	250 (250–250)	1,500 (1,000–2,000)	1,500 (1,000–2,000)
Min–Max	250–250	250–34,000	500–34,000
Mizoribine, mg
N		14	8
Mean (SD)		160.7 (52.6)	193.8 (132.1)
Median (IQR)		150 (150–187.50)	150 (137.5–212.5)
Min–Max		100–300	50–400
Oral methotrexate,, mg
N	1	25	4
Mean (SD)	4 (0)	7.0 (2.4)	7 (1.2)
Median (IQR)	4 (4–4)	6 (6–8)	7 (6–8)
Min–Max	4–4	4–12	6–8
TNF inhibitor (adalimumab), mg
N		1
Mean (SD)		40 (0)
Median (IQR)		40 (40–40)
Min–Max		40–40
TNF inhibitor (golimumab), mg
N	2	5
Mean (SD)	150 (70.7)	110 (54.8)
Median (IQR)	150 (125–175)	100 (100–100)
Min–Max	100–200	50–200
TNF inhibitor (certolizumab pegol), mg
N		1	1
Mean (SD)		400 (0)	400 (0)
Median (IQR)		400 (400–400)	400 (400–400)
Min–Max		400–400	400–400
TNF inhibitor (etanercept), mg
N		9	1
Mean (SD)		204.2 (133.5)	262.5 (0)
Median (IQR)		175 (125–350)	262.5 (262.5–262.5)
Min–Max		37.5–400	262.5–262.5
IL-5 inhibitor (mepolizumab), mg
N	1	1
Mean (SD)	100 (0)	100 (0)
Median (IQR)	100 (100–100)	100 (100–100)
Min–Max	100–100	100–100
IL-6 inhibitor (tocilizumab), mg
N		40	21
Mean (SD)		481.8 (289.3)	454.3 (245.4)
Median (IQR)		420 (255–648)	486 (240–600)
Min–Max		162–1,134	162–972
IL-6 inhibitor (sarilumab), mg
N		9	4
Mean (SD)		677.8 (386.6)	500 (346.4)
Median (IQR)		800 (400–1,000)	500 (200–800)
Min–Max		200–1,200	200–800
B-cell targeting therapy (IV rituximab), mg
N		4	1
Mean (SD)		362.5 (188.8)	100 (0)
Median (IQR)		425 (287.5–500)	100 (100–100)
Min–Max		100–500	100–100
B-cell targeting therapy (SC rituximab), mg
N	1
Mean (SD)	10 (0)
Median (IQR)	10 (10–10)
Min–Max	10–10
B-cell targeting therapy (IV belimumab), mg
N		1
Mean (SD)		325 (0)
Median (IQR)		325 (325–325)
Min–Max		325–325
B-cell targeting therapy (SC belimumab), mg
N		1
Mean (SD)		800 (0)
Median (IQR)		800 (800–800)
Min–Max		800–800
IV T-cell targeting therapy, mg
N		19	4
Mean (SD)		585.5 (118.2)	656.3 (119.7)
Median (IQR)		500 (500–750)	687.5 (593.8–750)
Min–Max		500–750	500–750
SC T-cell targeting therapy, mg
N		30	4	1
Mean (SD)		595.8 (391.1)	765.6 (271.8)	125 (0)
Median (IQR)		468.8 (375–1,000)	781.3 (546.9–1,000)	125 (125–125)
Min–Max		125–1,500	500–1,000	125–125
JAK inhibitor (tofacitinib), mg
N		7	1
Mean (SD)		9.3 (1.9)	10 (0)
Median (IQR)		10 (10–10)	10 (10–10)
Min–Max		5–10	10–10
JAK inhibitor (baricitinib), mg
N		16	3	1
Mean (SD)		3.1 (1.0)	3 (1)	2 (0)
Median (IQR)		4 (2–4)	3 (2.5–3.5)	2 (2–2)
Min–Max		2–4	2–4	2–2
JAK inhibitor (peficitinib), mg
N		1
Mean (SD)		100 (0)
Median (IQR)		100 (100–100)
Min–Max		100–100
JAK inhibitor (upadacitinib), mg
N		4
Mean (SD)		13.1 (3.8)
Median (IQR)		15 (13.1–15)
Min–Max		7.5–15
JAK inhibitor (filgotinib), mg
N		1
Mean (SD)		100 (0)
Median (IQR)		100 (100–100)
Min–Max		100–100
IV immunoglobulin (PEG-treated human normal immunoglobulin), mg
N		3
Mean (SD)		16,666.7 (12,583.16)
Median (IQR)		15,000 (10,000–22,500)
Min–Max		5,000–30,000
IV immunoglobulin (freeze-dried sulfonated human normal immunoglobulin), mg
N		2
Mean (SD)		12,500 (10,606.60)
Median (IQR)		12,500 (8,750–16,250)
Min–Max		5,000–20,000
IV immunoglobulin (freeze- dried PEG-treated human normal immunoglobulin), mg
N		1
Mean (SD)		2,500 (0)
Median (IQR)		2,500 (2,500–2,500)
Min–Max		2,500–2,500
N-acetylcysteine, mg
N	4			3
Mean (SD)	5,286 (5,660.4)			11,041.9 (9,392.2)
Median (IQR)	4,052.6 (704.8–8,633.8)			14,800.8 (7,576.6–16,386.6)
Min–Max	704.8–12,334			352.40–17,972.40
Pirfenidone, mg
N	38
Mean (SD)	1,129.0 (470.1)
Median (IQR)	1,200 (600–1,425)
Min–Max	600–1,800
Nintedanib, mg
N				22
Mean (SD)				225 (72.0)
Median (IQR)				200 (200–300)
Min–Max				100–300
IL, interleukin; IPF, idiopathic pulmonary fibrosis; IQR, interquartile range; IV, intravenous; JAK, Janus kinase; max, maximum; min, minimum; PEG, polyethylene glycol; PPF, progressive pulmonary fibrosis; SC, subcutaneous; SD, standard deviation; SSc-ILD; systemic sclerosis-interstitial lung disease; TNK, tumour necrosis factor.

## Sheet: Table S8
Table S8 - Dose of drugs treated concomitantly with antifibrotics by underlying disease in patients with PPF
	Patients with PPF
	Exposure-Related ILD	HP	MCTD-ILD	Other Autoimmune ILD	Other ILD	PM/DM ILD	RA-ILD	SLE-ILD	SSc-ILD	Sarcoidosis	Sjogren ILD	Unclassifiable IIP	iNSIP
Oral glucocorticoids (prednisone-equivalent dose), mg
N	27	89	42	209	36	313	71	163	264	24	128	779	36
Mean (SD)	13.0 (9.8)	10.5 (7.4)	5.7 (3.0)	10.0 (9.4)	17.0 (14.5)	10.7 (9.1)	10.4 (8.5)	8.7 (9.0)	7.8 (11.7)	10.0 (7.4)	8.4 (7.8)	12.6 (11.3)	11.9 (10.7)
Median (IQR)	10 (5-19.4)	9.7 (5-12.5)	5 (3.8-7.6)	6.5 (4.5-11.3)	12.5 (5-25.6)	7.5 (4.5-15)	7.5 (5-15)	5 (4-10)	5 (4-10)	8.1 (5-13.1)	5 (4-10)	10 (5-15.8)	10 (5-15)
Min–Max	1-40	2.3-50	2-15	0.50-60	3-60	0.50-60	1-37.5	0.50-60	1-170	3.5-35	1-45	1-93	1960-02-01
IV injectable glucocorticoids (prednisone-equivalent dose), mg
N	6	4	1	16	9	14	9	5	7		8	104	5
Mean (SD)	439.4 (488.3)	563.4 (511.7)	44 (0)	270.2 (415.3)	934.8 (473.0)	526.7 (528.1)	338.9 (525.2)	102.2 (128.8)	490.8 (557.1)		238.5 (266.1)	377.9 (438.3)	762.8 (506.0)
Median (IQR)	345.5 (44.6-625)	468.8 (250.9-781.3)	44 (44-44)	58 (43-316.3)	1250 (317.5-1250)	362.6 (62.5-1101.3)	50 (40-325)	50 (25.3-88)	156.3 (55-937.5)		103.1 (40.5-401.9)	100 (44-645)	645 (625-1250)
Min–Max	33-1250	66-1250	44-44	25-1,250	278-1250	30-1250	11-1250	20-327.5	44-1250		25.3-650	11-1,250	44-1250
Oral cyclophosphamide, mg
N		1		2					3		1	2
Mean (SD)		50 (0)		50 (0)					66.7 (28.9)		50 (0)	75 (35.4)
Median (IQR)		50 (50-50)		50 (50-50)					50 (50-75)		50 (50-50)	75 (62.5-87.5)
Min–Max		50-50		50-50					50-100		50-50	50-100
IV injectable cyclophosphamide, mg
N			2	6	1	8	1	4	7		3	4
Mean (SD)			1000 (0)	633.3 (294.4)	500 (0)	812.5 (530.3)	500 (0)	875 (250)	685.7 (302.4)		666.7 (288.7)	500 (0)
Median (IQR)			1000 (1000-1000)	500 (500-875)	500 (500-500)	500 (500-1000)	500 (500-500)	1000 (875-1000)	500 (500-1000)		500 (500-750)	500 (500-500)
Min–Max			1000-1000	300-1,000	500-500	500-2000	500-500	500-1000	300-1000		500-1000	500-500
Azathioprine, mg
N	1	3	4	32		26	4	9	36	2	12	13	2
Mean (SD)	50 (0)	75 (25)	68.8 (31.5)	70.7 (23.0)		72.6 (33.7)	87.5 (25)	80.6 (27.3)	76.4 (30.4)	62.5 (17.7)	68.8 (30.9)	63.5 (26.3)	50 (0)
Median (IQR)	50 (50-50)	75 (62.5-87.5)	75 (62.5-81.3)	62.0 (50-100)		75 (50-100)	100 (87.5-100)	75 (50-100)	75 (50-100)	62.5 (56.3-68.8)	50 (50-100)	50 (50-100)	50 (50-50)
Min–Max	50-50	50-100	25-100	50-112.50		25-150	50-100	50-125	25-150	50-75	37.5-125	25-100	50-50
Oral ciclosporin, mg
N		10	3	12	3	31	2	7	15	2	12	54	5
Mean (SD)		76.6 (24.8)	83.3 (28.9)	108.1 (54.6)	143.3 (60.3)	112.8 (50.0)	75 (0)	116.7 (60.7)	78.8 (53.7)	100 (0)	89.9 (40.4)	99.4 (42.1)	74.5 (23.7)
Median (IQR)		75 (63.8-100)	100 (75-100)	79.2 (75-157.5)	150 (115-175)	100 (75-150)	75 (75-75)	100 (87.5-150)	62.5 (50-100)	100 (100-100)	87.5 (71.9-100)	100 (63.8-100)	62.5 (60-100)
Min–Max		25-100	50-100	50-200	80-200	40-200	75-75	41.7-200	10-200	100-100	41.7-200	35-200	50-100
Oral tacrolimus, mg
N	2	9	16	42	5	202	47	52	49	3	36	84	5
Mean (SD)	1.9 (1.6)	2.3 (0.91)	2.4 (1.1)	2.5 (1.9)	2.4 (0.89)	2.7 (1.8)	2.0 (0.88)	2.2 (1.1)	2.9 (4.7)	2 (0)	2.4 (1.0)	2.1 (1.2)	2.1 (0.89)
Median (IQR)	1.9 (1.3-2.4)	2 (2-3)	2.5 (1.7-3)	2 (1.1-3)	3 (2-3)	2 (1.5-3.3)	2 (1-3)	2 (1.5-3)	2 (1.5-3)	2 (2-2)	2.4 (1.9-3)	2 (1.2-3)	2 (1.5-3)
Min–Max	0.75-3	1-3.5	0.75-4.5	0.50-12	1-3	0.50-12	0.75-4	0.50-6	0.50-34	2-2	0.75-5	0.50-7	1-3
Mycophenolate, mg
N	1	3	10	26	1	57		107	88	2	18	2	1
Mean (SD)	1000 (0)	1166.7 (288.7)	1550 (685.2)	1,375 (588.4)	1000 (0)	1315.8 (519.2)		1456.8 (591.8)	1890.6 (3505.5)	1250 (353.6)	1305.6 (546.1)	1250 (353.6)	1000 (0)
Median (IQR)	1000 (1000-1000)	1000 (1000-1250)	1500 (1000-1500)	1,375 (1,000-1,875)	1000 (1000-1000)	1500 (1000-1500)		1500 (1000-2000)	1500 (1000-2000)	1250 (1125-1375)	1000 (1000-1500)	1250 (1125-1375)	1000 (1000-1000)
Min–Max	1000-1000	1000-1500	1000-3000	500-3,000	1000-1000	250-2500		500-3000	500-34000	1000-1500	500-2500	1000-1500	1000-1000
Mizoribine, mg
N				3		1	3	5	4		2	1
Mean (SD)				150 (0)		200 (0)	166.7 (57.7)	180 (67.1)	137.5 (25)		150 (0)	100 (0)
Median (IQR)				150 (150-150)		200 (200-200)	200 (150-200)	150 (150-150)	150 (137.5-150)		150 (150-150)	100 (100-100)
Min–Max				150-150		200-200	100-200	150-300	100-150		150-150	100-100
Oral methotrexate,, mg
N		1		2	2	2	6	1	3	1	2	10
Mean (SD)		4 (0)		8 (5.7)	7 (4.2)	7 (1.4)	6.7 (2.0)	8 (0)	6.7 (1.2)	4 (0)	7 (1.4)	7.2 (2.7)
Median (IQR)		4 (4-4)		8 (6-10)	7 (5.5-8.5)	7 (6.5-7.5)	6 (5.3-7.5)	8 (8-8)	6 (6-7)	4 (4-4)	7 (6.5-7.5)	6 (6-9.5)
Min–Max		4-4		4-12	4-10	6-8	5-10	8-8	6-8	4-4	6-8	4-12
TNF inhibitor (adalimumab), mg
N												1
Mean (SD)												40 (0)
Median (IQR)												40 (40-40)
Min–Max												40-40
TNF inhibitor (golimumab), mg
N					1		3					2
Mean (SD)					50 (0)		100 (0)					125 (106.1)
Median (IQR)					50 (50-50)		100 (100-100)					125 (87.5-162.5)
Min–Max					50-50		100-100					50-200
TNF inhibitor (certolizumab pegol), mg
N									1
Mean (SD)									400 (0)
Median (IQR)									400 (400-400)
Min–Max									400-400
TNF inhibitor (etanercept), mg
N							3	1				5
Mean (SD)							225 (109.0)	50 (0)				222.5 (151.7)
Median (IQR)							175 (162.5-262.5)	50 (50-50)				200 (125-350)
Min–Max							150-350	50-50				37.5-400
IL-5 inhibitor (mepolizumab), mg
N						1
Mean (SD)						100 (0)
Median (IQR)						100 (100-100)
Min–Max						100-100
IL-6 inhibitor (tocilizumab), mg
N			2	4		3	3	4	20		4	11
Mean (SD)			567 (343.7)	262.5 (77.8)		416 (227.2)	270 (187.1)	267.5 (76.5)	465 (246.7)		526.5 (306.7)	684.3 (340.9)
Median (IQR)			567 (445.5-688.5)	282 (220.5-324)		486 (324-543)	162 (162-324)	292 (235.5-324)	486 (303-612)		405 (324-607.5)	648 (402-1,012.5)
Min–Max			324-810	162-324		162-600	162-486	162-324	162-972		324-972	162-1,134
IL-6 inhibitor (sarilumab), mg
N	1			2			1	1	4		1	3
Mean (SD)	1000 (0)			200 (0)			400 (0)	800 (0)	500 (346.4)		800 (0)	900 (435.9)
Median (IQR)	1000 (1000-1000)			200 (200-200)			400 (400-400)	800 (800-800)	500 (200-800)		800 (800-800)	1,100 (750-1,150)
Min–Max	1000-1000			200-200			400-400	800-800	200-800		800-800	400-1,200
B-cell targeting therapy (IV rituximab), mg
N				4				2			1
Mean (SD)				362.5 (188.8)				500 (0)			500 (0)
Median (IQR)				425 (287.5-500)				500 (500-500)			500 (500-500)
Min–Max				100-500				500-500			500-500
B-cell targeting therapy (IV belimumab), mg
N								1		1
Mean (SD)								325 (0)		325 (0)
Median (IQR)								325 (325-325)		325 (325-325)
Min–Max								325-325		325-325
B-cell targeting therapy (SC belimumab), mg
N			1			1		1
Mean (SD)			800 (0)			800 (0)		800 (0)
Median (IQR)			800 (800-800)			800 (800-800)		800 (800-800)
Min–Max			800-800			800-800		800-800
IV T-cell targeting therapies, mg
N				2		4	4	1	3			8
Mean (SD)				625 (176.8)		593.8 (119.7)	625 (144.3)	500 (0)	666.7 (144.3)			531.3 (88.4)
Median (IQR)				625 (562.5-687.5)		562.5 (500-656.3)	625 (500-750)	500 (500-500)	750 (625-750)			500 (500-500)
Min–Max				500-750		500-750	500-750	500-500	500-750			500-750
SC T-cell targeting therapies, mg
N	1			2		5	8	3	4		4	6
Mean (SD)	1000 (0)			718.8 (397.8)		537.5 (341.2)	359.4 (309.4)	354.2 (95.5)	765.6 (271.8)		781.3 (482.8)	666.7 (478.7)
Median (IQR)	1000 (1000-1000)			718.8 (578.1-859.4)		437.5 (375-500)	250 (125-437.5)	375 (312.5-406.3)	781.3 (546.9-1000)		562.5 (500-843.8)	375 (375-843.8)
Min–Max	1000-1000			437.5-1,000		250-1125	125-1000	250-437.5	500-1000		500-1500	375-1,500
JAK inhibitor (tofacitinib), mg
N						1			1			5
Mean (SD)						10 (0)			10 (0)			9 (2.2)
Median (IQR)						10 (10-10)			10 (10-10)			10 (10-10)
Min–Max						10-10			10-10			5-10
JAK inhibitor (baricitinib), mg
N				1		2	4	1	1			7	1
Mean (SD)				2 (0)		4 (0)	3.5 (1)	4 (0)	2 (0)			2.9 (1.1)	4 (0)
Median (IQR)				2 (2-2)		4 (4-4)	4 (3.5-4)	4 (4-4)	2 (2-2)			2 (2-4)	4 (4-4)
Min–Max				2-2		4-4	2-4	4-4	2-2			2-4	4-4
JAK inhibitor (peficitinib), mg
N												1
Mean (SD)												100 (0)
Median (IQR)												100 (100-100)
Min–Max												100-100
JAK inhibitor (upadacitinib), mg
N						1						3
Mean (SD)						15 (0)						12.5 (4.3)
Median (IQR)						15 (15-15)						15 (11.3-15)
Min–Max						15-15						7.5-15
JAK inhibitor (filgotinib), mg
N							1
Mean (SD)							100 (0)
Median (IQR)							100 (100-100)
Min–Max							100-100
IV immunoglobulin (PEG-treated human normal immunoglobulin), mg
N				2		2		1
Mean (SD)				17500 (17677.7)		22500 (10606.6)		30000 (0)
Median (IQR)				17500 (11250-23750)		22500 (18750-26250)		30000 (30000-30000)
Min–Max				5000-30000		15000-30000		30000-30000
IV immunoglobulin (freeze-dried sulfonated human normal immunoglobulin), mg
N				1								1
Mean (SD)				5,000 (0)								20,000 (0)
Median (IQR)				5,000 (5,000-5,000)								20,000 (20,000-20,000)
Min–Max				5,000-5,000								20,000-20,000
IV immunoglobulin (freeze-dried PEG-treated human normal immunoglobulin), mg
N												1
Mean (SD)												2500 (0)
Median (IQR)												2500 (2500-2500)
Min–Max												2500-2500
CTD connective tissue disease; IIP idiopathic interstitial pneumonias; ILD interstitial lung disease; IL interleukin; iNSIP idiopathic nonspecific interstitial pneumonia; IQR interquartile range; IV intravenous; JAK Janus kinase; max maximum; min minimum; PEG polyethylene glycol; PM/DM polymyositis/dermatomyositis; PPF progressive pulmonary fibrosis; RA rheumatoid arthritis; SC subcutaneous; SD s…
